# Supplementary material for: Environmental distribution and genomic characteristics of Solirubrobacter, with proposal of two novel species
Source: Front Microbiol. 2023 Dec 1;14:1267771. doi: 10.3389/fmicb.2023.1267771 (PMC10722151; doi:10.3389/fmicb.2023.1267771)
Supplement: Supplementary file 2 [file Data_Sheet_2.xlsx]

## Sheet: Catalogue
SHEET NUMBER	Contents
Sheet_1	Functional Genes Overview
Sheet_2	Spermidine/putrescine transport related genes
Sheet_3	Iron-siderophore transport system related genes
Sheet_4	Genes responsible for IAA-producing
Sheet_5	UV-radiation-resistant genes
Sheet_6	DNA repair related genes
Sheet_7	Oxidative stress-responsing related genes
Sheet_8	Osmotic stress-responsing related genes
Sheet_9	Carbon storage regulator encoding gene
Sheet_10	Carbon monoxide dehydrogenase encoding genes
Sheet_11	Putative phosphate-solubilizing related genes
Sheet_12	Nitrogen source assimilation related genes

## Sheet: Sheet_1
Sheet 1. Copy numbers of functional genes predicted in the genomes of seven Solirubrobacter species. Functional genes were identified based on comparison to the KEGG database.
Category	Description in UniProt	Gene names	S. deserti CPCC 204708T	S. phytolaccae KCTC 29190T	S. ginsenosidimutans DSM 21036T	S. taibaiensis KCTC 29222T	S. pauli JCM 13025T	S. soli DSM 22325T	Candidatus S. pratensis sp. nov.
Spermidine/putrescine transport related genes	Spermidine/putrescine import ATP-binding protein PotA	potA	2	1	2	2	1	2	1
	Spermidine/putrescine transport system permease protein PotB	potB	1	0	0	1	0	0	0
	Spermidine/putrescine-binding periplasmic protein	potD	0	1	0	0	1	0	1
	Putrescine-binding periplasmic protein	potF	2	0	1	2	0	1	0
	Putrescine transport system permease protein PotH	potH	1	1	2	1	1	2	1
	Polyamine ABC-transporter integral membrane protein	potI	1	0	1	1	0	1	1
Iron-siderophore transport system related genes	Inner membrane ABC transporter permease protein YdcV	ydcV	1	1	1	1	0	1	0
	Enterobactin exporter EntS	entS	1	2	2	1	1	1	1
	Fe(3+) dicitrate transport system permease protein FecD	fecD	0	0	0	0	0	1	0
	Fe(3+)-dicitrate ABC transporter ATP-binding protein	fecE	0	1	1	0	1	0	0
	Ferric enterobactin transport system permease protein FepD	fepD	0	2	0	0	0	0	0
	Iron-enterobactin transporter permease	fepG	0	3	0	1	1	1	0
	Iron(III) siderophore transport permease	yfiZ	0	1	0	0	0	0	0
	Fe(3+)-citrate-binding protein YfmC	yfmC	0	2	0	1	0	0	0
	Fe(3+)-citrate import system permease protein YfmD	yfmD	0	0	0	1	1	0	0
	Putative siderophore transport system ATP-binding protein YusV	yusV	0	3	0	2	2	1	0
The production of the IAA related genes	Aldehyde dehydrogenase	aldA	2	1	2	1	1	1	1
	Amidase	amiE	1	1	1	1	1	1	1
UV-radiation-resistant genes	UvrABC system protein A	uvrA	0	1	2	2	2	2	2
	UvrABC system protein B	uvrB	1	1	1	1	1	1	1
	UvrABC system protein C	uvrC	1	1	1	1	1	1	1
	DNA helicase	uvrD	0	2	0	0	0	0	1
DNA repair related genes	Protein RecA	recA	1	1	1	1	1	1	1
	RecBCD enzyme subunit RecB	recB	0	1	0	1	1	1	1
	RecBCD enzyme subunit RecC	recC	1	1	1	1	1	1	1
	RecBCD enzyme subunit RecD	recD	2	2	2	2	2	2	2
	DNA replication and repair protein RecF	recF	1	1	1	2	1	1	1
	ATP-dependent DNA helicase RecG	recG	1	0	2	0	1	1	1
	DNA repair protein RecN	recN	0	1	1	1	1	0	1
	DNA repair protein RecO	recO	1	1	1	1	1	2	1
	ATP-dependent DNA helicase RecQ	recQ	4	8	4	4	4	4	5
	Recombination protein RecR	recR	1	1	1	1	1	1	1
Oxidative stress related genes	Catalase	katA	1	1	1	1	1	0	0
	Catalase	katE	0	0	0	0	0	1	0
	Catalase-peroxidase	katG	1	1	1	1	1	1	1
	Superoxide dismutase	sodA	1	1	1	1	1	1	1
	Superoxide dismutase	sodB	0	0	0	0	0	0	1
	Superoxide dismutase	sodC	1	0	0	0	0	0	0
Osmotic stress related genes	ABC transporter substrate-binding protein	opuBC	0	1	1	0	1	1	0
	Choline transport system permease protein OpuBB	opuBB	1	0	1	1	1	1	1
	Osmoprotectant ABC transporter permease protein	opuCC	0	1	0	0	0	0	0
	Glycine betaine/carnitine/choline transport system permease protein OpuCB	opuCB	1	1	1	1	1	1	1
	Osmoprotectant import ATP-binding protein OsmV	osmV	1	1	0	1	1	1	0
	Osmoprotectant-binding protein OsmX	osmX	0	0	0	1	0	0	1
	Trehalose-6-phosphate synthase	otsA	1	1	1	1	1	1	1
	Trehalose 6-phosphate phosphatase	otsB	1	1	1	1	1	1	1
	maltose alpha-D-glucosyltransferase	treS	3	2	2	2	2	2	2
	Malto-oligosyltrehalose synthase	treY	1	1	1	1	1	1	1
	Malto-oligosyltrehalose trehalohydrolase	treZ	1	1	1	1	1	1	1
	HTH-type transcriptional regulator BetI	betI	0	0	0	0	1	0	0
	Choline dehydrogenase	betA	0	0	0	0	0	2	3
	NAD/NADP-dependent betaine aldehyde dehydrogenase	betB	0	0	0	0	0	0	1
	Glycine betaine/L-proline transport ATP binding subunit	proV	0	0	0	0	0	0	1
Carbon storage regulator encoding gene	Translational regulator CsrA	csrA	2	2	2	2	2	2	2
Carbon monoxide dehydrogenase encoding genes	Carbon monoxide dehydrogenase form I, large chain	coxL	0	0	1	1	0	1	0
	Carbon monoxide dehydrogenase medium chain	coxM	1	1	2	1	1	1	3
	Carbon monoxide dehydrogenase small chain	coxS	1	3	2	3	2	2	2
	Carbon monoxide dehydrogenase large chain	cutL	3	5	4	4	3	4	5
	Carbon-monoxide dehydrogenase medium subunit	cutM	2	3	2	3	1	2	3
	Carbon monoxide dehydrogenase small chain	cutS	1	1	2	1	0	0	3
Putative phosphate-solubilizing related genes	Phosphonate transport system permease protein phnB	phnB	2	2	3	1	2	1	1
	Alkaline phosphatase	phoA	0	1	1	1	2	2	0
	Phosphate regulon transcriptional regulatory protein PhoB	phoB	0	1	0	1	0	1	1
	Alkaline phosphatase D	phoD	5	4	2	2	2	2	2
	Phosphate starvation-inducible protein PhoH, predicted ATPase	phoH	1	1	0	2	0	0	1
	Alkaline phosphatase synthesis transcriptional regulatory protein	phoP	5	2	4	4	2	4	1
	Phosphate-specific transport system accessory protein PhoU	phoU	1	1	1	1	1	1	1
	Polyphosphate kinase	ppk	1	1	3	2	1	2	1
	Phosphate transport system permease protein PstA	pstA	2	2	2	2	1	2	2
	Phosphate transporter ATP-binding protein	pstB	2	2	2	2	1	2	2
	Phosphate transport system permease protein	pstC	2	2	2	2	1	2	2
	Phosphate-binding protein PstS	pstS	2	2	2	2	1	2	2
Ammonia assimilation related genes	Glutamine synthetase	glnA	3	3	4	4	3	3	4
	Nitrogen regulatory protein P-II 1	glnB	2	2	2	2	2	2	1
	Probable glutamine ABC transporter permease protein GlnM	glnM	1	0	0	1	0	1	0
	Glutamine transport system permease protein GlnP	glnP	1	0	1	1	1	0	0
	Glutamine synthetase	glnT	0	0	1	0	0	1	0
	Pyruvate:ferredoxin (Flavodoxin) oxidoreductase	nifJ	0	0	1	0	0	0	0

## Sheet: Sheet_2
Sheet 2. Uniprot-Blast results of spermidine/putrescine transport related genes annotated by KEGG database predicted in the genomes of seven Solirubrobacter species.
Query Sequence ID in genomes of strains of the genus Solirubrobacter	Accession in UniProt	Gene names	Description in UniProt	Organism in UniProt	Identities (%)	KEGG:Ko_id	KEGG:Ko_name	KEGG:Ko_definition
S. deserti CPCC 204708T
CPCC204708GL001668	A0A2H5WB74	potA	Spermidine/putrescine import ATP-binding protein PotA	bacterium HR12	60.8	K11072	potA	spermidine/putrescine transport system ATP-binding protein
CPCC204708GL001670	A0A2H5WB42	potH	Putrescine transport system permease protein PotH	bacterium HR12	53.7	K11071	potB	spermidine/putrescine transport system permease protein
CPCC204708GL001671	A0A0J6W9S6	potF	Putrescine-binding periplasmic protein	Mycolicibacterium chubuense (Mycobacterium chubuense)	41.3	K11069	potD	spermidine/putrescine transport system substrate-binding protein
CPCC204708GL002811	Q0RAT2	potI	Polyamine ABC-transporter integral membrane protein	Frankia alni (strain ACN14a)	52.7	K11070	potC	spermidine/putrescine transport system permease protein
CPCC204708GL002812	A0A177HUU5	potB	Spermidine/putrescine transport system permease protein PotB	Streptomyces jeddahensis	56.4	K11071	potB	spermidine/putrescine transport system permease protein
CPCC204708GL002813	A0A1K2FNW0	potF	Putrescine-binding periplasmic protein	Streptomyces sp. F-1	44.1	K11069	potD	spermidine/putrescine transport system substrate-binding protein
CPCC204708GL002814	A0A660L6Y7	potA	Spermidine/putrescine import ATP-binding protein PotA	Solirubrobacter pauli	89.3	K11072	potA	spermidine/putrescine transport system ATP-binding protein
S. phytolaccae KCTC 29190T
KCTC29190GL000180	A0A2H5WB74	potA	Spermidine/putrescine import ATP-binding protein PotA	bacterium HR12	60.5	K11072	potA	spermidine/putrescine transport system ATP-binding protein
KCTC29190GL000182	A0A2H5WB42	potH	Putrescine transport system permease protein PotH	bacterium HR12	53.2	K11071	potH	spermidine/putrescine transport system permease protein
KCTC29190GL000183	A0A378TN07	potD	Spermidine/putrescine-binding periplasmic protein	Mycolicibacterium tokaiense	38.5	K11069	potD	spermidine/putrescine transport system substrate-binding protein
S. ginsenosidimutans DSM 21036T
DSM21036GL001473	A0A2H5WB74	potA	Spermidine/putrescine import ATP-binding protein PotA	bacterium HR12	62.7	K11072	potA	spermidine/putrescine transport system ATP-binding protein
DSM21036GL001475	A0A2H5WB42	potH	Putrescine transport system permease protein PotH	bacterium HR12	52.4	K11071	potB	spermidine/putrescine transport system permease protein
DSM21036GL001476	A0A0J6W9S6	potF	Putrescine-binding periplasmic protein	Mycolicibacterium chubuense (Mycobacterium chubuense)	40.9	K11069	potD	spermidine/putrescine transport system substrate-binding protein
DSM21036GL003653	A0A660L6Y7	potA	Spermidine/putrescine import ATP-binding protein PotA	Solirubrobacter pauli	78.6	K11072	potA	spermidine/putrescine transport system ATP-binding protein
DSM21036GL003655	A0A3N6DRE3	potH	Putrescine transport system permease protein PotH	Streptomyces sp. ADI93-02	55.4	K11071	potB	spermidine/putrescine transport system permease protein
DSM21036GL003656	Q0RAT2	potI	Polyamine ABC-transporter integral membrane protein	Frankia alni (strain ACN14a)	52.7	K11070	potC	spermidine/putrescine transport system permease protein
S. taibaiensis KCTC 29222T
KCTC29222GL002315	A0A0J6W9S6	potF	Putrescine-binding periplasmic protein	Mycolicibacterium chubuense (Mycobacterium chubuense)	40.5	K11069	potD	spermidine/putrescine transport system substrate-binding protein
KCTC29222GL002316	A0A2H5WB42	potH	Putrescine transport system permease protein PotH	bacterium HR12	53.3	K11071	potB	spermidine/putrescine transport system permease protein
KCTC29222GL002318	A0A2H5WB74	potA	Spermidine/putrescine import ATP-binding protein PotA	bacterium HR12	61.6	K11072	potA	spermidine/putrescine transport system ATP-binding protein
KCTC29222GL005058	Q0RAT2	potI	Polyamine ABC-transporter integral membrane protein	Frankia alni (strain ACN14a)	49.5	K11070	potC	spermidine/putrescine transport system permease protein
KCTC29222GL005059	A0A0P4R1L7	potB	Spermidine/putrescine ABC transporter permease protein PotB	Streptomyces lydicamycinicus	56.1	K11071	potB	spermidine/putrescine transport system permease protein
KCTC29222GL005060	A0A1K2FNW0	potF	Putrescine-binding periplasmic protein	Streptomyces sp. F-1	44.9	K11069	potD	spermidine/putrescine transport system substrate-binding protein
KCTC29222GL005061	A0A660L6Y7	potA	Spermidine/putrescine import ATP-binding protein PotA	Solirubrobacter pauli	93.4	K11072	potA	spermidine/putrescine transport system ATP-binding protein
S. pauli JCM 13025T
SpaDSM14954GL005723	A0A660L6Y7	potA	Spermidine/putrescine import ATP-binding protein PotA	Solirubrobacter pauli	100	K11072	potA	spermidine/putrescine transport system ATP-binding protein
SpaDSM14954GL005724	Q82K13	potD	Putative polyamine ABC transporter substrate-binding protein	Streptomyces avermitilis (strain ATCC 31267 / DSM 46492 / JCM 5070 / NBRC 14893 / NCIMB 12804 / NRRL 8165 / MA-4680)	42.3	K11069	potD	spermidine/putrescine transport system substrate-binding protein
SpaDSM14954GL005725	A0A3N6GDK8	potH	Putrescine transport system permease protein PotH	Streptomyces sp. ADI97-07	54	K11071	potB	spermidine/putrescine transport system permease protein
S. soli DSM 22325T
SsoDSM22325GL003280	Q0RAT2	potI	Polyamine ABC-transporter integral membrane protein	Frankia alni (strain ACN14a)	51.8	K11070	potC	spermidine/putrescine transport system permease protein
SsoDSM22325GL003281	A0A3N6GDK8	potH	Putrescine transport system permease protein PotH	Streptomyces sp. ADI97-07	55.1	K11071	potB	spermidine/putrescine transport system permease protein
SsoDSM22325GL003283	A0A660L6Y7	potA	Spermidine/putrescine import ATP-binding protein PotA	Solirubrobacter pauli	79.9	K11072	potA	spermidine/putrescine transport system ATP-binding protein
SsoDSM22325GL008415	A0A2H5WB74	potA	Spermidine/putrescine import ATP-binding protein PotA	bacterium HR12	61.2	K11072	potA	spermidine/putrescine transport system ATP-binding protein
SsoDSM22325GL008417	A0A2H5WB42	potH	Putrescine transport system permease protein PotH	bacterium HR12	53.7	K11071	potB	spermidine/putrescine transport system permease protein
SsoDSM22325GL008418	A0A0J6W9S6	potF	Putrescine-binding periplasmic protein	Mycolicibacterium chubuense (Mycobacterium chubuense)	41.8	K11069	potD	spermidine/putrescine transport system substrate-binding protein
Candidatus S. pratensis sp. nov.
SspURHD0082GL001497	A0A0N9YGL5	potI	ABC transporter permease	Mycolicibacterium fortuitum (Mycobacterium fortuitum)	52.3	K11070	potC	spermidine/putrescine transport system permease protein
SspURHD0082GL001498	A0A3N6GDK8	potH	Putrescine transport system permease protein PotH	Streptomyces sp. ADI97-07	56.5	K11071	potB	spermidine/putrescine transport system permease protein
SspURHD0082GL001499	A0A077M3Q4	potD	Putative polyamine ABC transporter solute-binding protein	Tetrasphaera japonica T1-X7	44.6	K11069	potD	spermidine/putrescine transport system substrate-binding protein
SspURHD0082GL001500	A0A660L6Y7	potA	Spermidine/putrescine import ATP-binding protein PotA	Solirubrobacter pauli	79.5	K11072	potA	spermidine/putrescine transport system ATP-binding protein

## Sheet: Sheet_3
Sheet 3. Uniprot-Blast results of iron-siderophore transport system related genes annotated by KEGG database predicted in the genomes of seven Solirubrobacter species.
Query Sequence ID in genomes of strains of the genus Solirubrobacter	Accession in UniProt	Gene names	Description in UniProt	Organism in UniProt	Identities (%)	KEGG:Ko_id	KEGG:Ko_name	KEGG:Ko_definition
S. deserti CPCC 204708T
CPCC204708GL006071	A0A3E2YRG7	entS	Enterobactin exporter EntS	Micromonospora sp. MW-13	48.5	K08225	entS	MFS transporter, ENTS family, enterobactin (siderophore) exporter
S. phytolaccae KCTC 29190T
KCTC29190GL000527	A0A3E2YRG7	entS	Enterobactin exporter EntS	Micromonospora sp. MW-13	51.1	K08225	entS	MFS transporter, ENTS family, enterobactin (siderophore) exporter
KCTC29190GL000662	A0A0D8HJY5	entS	Enterobactin exporter EntS	Acidithrix ferrooxidans	41.9	K08225	entS	MFS transporter, ENTS family, enterobactin (siderophore) exporter
KCTC29190GL001024	I4EJ16	yfiZ	Iron(III) siderophore transport permease	Nitrolancea hollandica Lb	54.3	K23186	yfiZ	iron-siderophore transport system permease protein
KCTC29190GL001025	A0A0K2AP60	fepG	Iron-enterobactin transporter subunit, membrane component of ABC superfamily	Streptomyces ambofaciens (strain ATCC 23877 / 3486 / DSM 40053 / JCM 4204 / NBRC 12836 / NRRL B-2516)	49.1	K23187	fepG	iron-siderophore transport system permease protein
KCTC29190GL001026	A0A7M4DHW3	yusV	Putative siderophore transport system ATP-binding protein YusV	Occultella aeris	62.3	K23188	yusV	iron-siderophore transport system ATP-binding protein [EC:7.2.2.17 7.2.2.-]
KCTC29190GL001027	A0A143Q5N3	yhfQ	Putative ABC transporter substrate-binding lipoprotein YhfQ	Rhodococcus sp. PBTS 1	42.5	K25109	yhfQ	iron-siderophore transport system substrate-binding protein
KCTC29190GL002636	A0A365H6N4	fecE	Fe(3+)-dicitrate ABC transporter ATP-binding protein	Actinomadura craniellae	86.4	K23188	fecE	iron-siderophore transport system ATP-binding protein [EC:7.2.2.17 7.2.2.-]
KCTC29190GL002635	A0A6V8LAZ1	fepG	Iron-enterobactin transporter permease	Phytohabitans rumicis	87	K23187	fepG	iron-siderophore transport system permease protein
KCTC29190GL002637	A0A7M4DIG8	fepD	Ferric enterobactin transport system permease protein FepD	Occultella aeris	57.5	K23186	fepD	iron-siderophore transport system permease protein
KCTC29190GL002655	A0A8J3B7H1	yusV	Putative siderophore transport system ATP-binding protein YusV	Calditerricola satsumensis	63.2	K23188	yusV	iron-siderophore transport system ATP-binding protein [EC:7.2.2.17 7.2.2.-]
KCTC29190GL004382	A0A1B9F0D8	yfmC	Fe(3+)-citrate-binding protein YfmC	Streptomyces sp. PTY087I2	48.7	K25286	yfmC	iron-siderophore transport system substrate-binding protein
KCTC29190GL004383	A0A178WR54	fepD	Ferric enterobactin transport system permease protein FepD	Amycolatopsis sp. M39	56.7	K23186	fepD	iron-siderophore transport system permease protein
KCTC29190GL004384	A0A2K8PL82	fepG	Ferric enterobactin transport system permease protein FepG	Streptomyces lavendulae subsp. lavendulae	55.4	K23187	fepG	iron-siderophore transport system permease protein
KCTC29190GL004385	A0A445N683	yusV	Putative siderophore transport system ATP-binding protein YusV	Streptomyces netropsis (Streptoverticillium netropsis)	76.7	K23188	yusV	iron-siderophore transport system ATP-binding protein [EC:7.2.2.17 7.2.2.-]
KCTC29190GL005816	A0A1B9F0D8	yfmC	Fe(3+)-citrate-binding protein YfmC	Streptomyces sp. PTY087I2	42.9	K25286	yfmC	iron-siderophore transport system substrate-binding protein
S. ginsenosidimutans DSM 21036T
DSM21036GL006061	A0A3E2YRG7	entS	Enterobactin exporter EntS	Micromonospora sp. MW-13	52.4	K08225	entS	MFS transporter, ENTS family, enterobactin (siderophore) exporter
DSM21036GL008018	A0A0D8HJY5	entS	Enterobactin exporter EntS	Acidithrix ferrooxidans	43.2	K08225	entS	MFS transporter, ENTS family, enterobactin (siderophore) exporter
DSM21036GL008701	A0A4Y8QEY8	fecE	Iron-dicitrate transporter ATP-binding subunit	Shinella sumterensis	62.4	K23188	fepC, fagC, cchE, desF	iron-siderophore transport system ATP-binding protein
S. taibaiensis KCTC 29222T
KCTC29222GL004676	A0A3E2YRG7	entS	Enterobactin exporter EntS	Micromonospora sp. MW-13	51.2	K08225	entS	MFS transporter, ENTS family, enterobactin (siderophore) exporter
KCTC29222GL006890	A0A077LTI4	yfmD	Iron-dicitrate ABC transporter (Permease)	Tetrasphaera japonica T1-X7	56	K23186	fepD, fagA, cchC, desH	iron-siderophore transport system permease protein
KCTC29222GL006891	A0A2K8PL82	fepG	Ferric enterobactin transport system permease protein FepG	Streptomyces lavendulae subsp. lavendulae	51.3	K23187	fepG, fagB, cchD, desG	iron-siderophore transport system permease protein
KCTC29222GL006892	A0A445N683	yusV	Putative siderophore transport system ATP-binding protein YusV	Streptomyces netropsis (Streptoverticillium netropsis)	75.6	K23188	fepC, fagC, cchE, desF	iron-siderophore transport system ATP-binding protein
KCTC29222GL006918	A0A1B9F044	yusV	Putative siderophore transport system ATP-binding protein YusV	Streptomyces sp. PTY087I2	63.3	K23188	fepC, fagC, cchE, desF	iron-siderophore transport system ATP-binding protein
KCTC29222GL006889	A0A1B9F0D8	yfmC	Fe(3+)-citrate-binding protein YfmC	Streptomyces sp. PTY087I2	48.2	K25286	fagD, cchF, irp1A, piaA	iron-siderophore transport system substrate-binding protein
KCTC29222GL004822	Q81XB1	fatD	Petrobactin import system permease protein FatD	Bacillus anthracis	96.5	K25284	yclN, ceuB	iron-siderophore transport system permease protein
S. pauli JCM 13025T
SpaDSM14954GL003897	A0A3E2YRG7	entS	Enterobactin exporter EntS	Micromonospora sp. MW-13	51.5	K08225	entS	MFS transporter, ENTS family, enterobactin (siderophore) exporter
SpaDSM14954GL001017	A0A3N4D864	yusV	ABC transporter ATP-binding protein	Arachnia propionica	50	K23188	fepC, fagC, cchE, desF	iron-siderophore transport system ATP-binding protein
SpaDSM14954GL001459	A0A077LTI4	yfmD	Iron-dicitrate ABC transporter (Permease)	Tetrasphaera japonica T1-X7	55.8	K23186	fepD, fagA, cchC, desH	iron-siderophore transport system permease protein
SpaDSM14954GL001460	Q829B9	fepG	Putative ABC transporter iron(III)/siderophore permease protein	Streptomyces avermitilis (strain ATCC 31267 / DSM 46492 / JCM 5070 / NBRC 14893 / NCIMB 12804 / NRRL 8165 / MA-4680)	52.6	K23187	fepG, fagB, cchD, desG	iron-siderophore transport system permease protein
SpaDSM14954GL001461	A0A445N683	yusV	Putative siderophore transport system ATP-binding protein YusV	Streptomyces netropsis (Streptoverticillium netropsis)	78.3	K23188	fepC, fagC, cchE, desF	iron-siderophore transport system ATP-binding protein
SpaDSM14954GL006131	A0A2W4BBT0	fecE	Fe(3+)-dicitrate ABC transporter ATP-binding protein	Rhizobium tumorigenes	58.6	K23188	fepC, fagC, cchE, desF	iron-siderophore transport system ATP-binding protein
S. soli DSM 22325T
SsoDSM22325GL004720	A0A3E2YRG7	entS	Enterobactin exporter EntS	Micromonospora sp. MW-13	54.2	K08225	entS	MFS transporter, ENTS family, enterobactin (siderophore) exporter
SsoDSM22325GL002095	A0A1B9F044	yusV	Putative siderophore transport system ATP-binding protein YusV	Streptomyces sp. PTY087I2	62.5	K23188	fepC, fagC, cchE, desF	iron-siderophore transport system ATP-binding protein
SsoDSM22325GL007526	A0A7K0BN61	fepG	Ferric enterobactin transport system permease protein FepG	Actinomadura macrotermitis	0.527	K23187	fepG, fagB, cchD, desG	iron-siderophore transport system permease protein
SsoDSM22325GL007527	A0A178WR54	fepD	Ferric enterobactin transport system permease protein FepD	Amycolatopsis sp. M39	0.582	K23186	fepD, fagA, cchC, desH	iron-siderophore transport system permease protein
Candidatus S. pratensis sp. nov.
SspURHD0082GL006585	A0A0D8HJY5	entS	Enterobactin exporter EntS	Acidithrix ferrooxidans	0.431	K08225	entS	MFS transporter, ENTS family, enterobactin (siderophore) exporter

## Sheet: Sheet_4
Sheet 4. Uniprot-Blast results of the IAA-production related genes annotated by KEGG database predicted in the genomes of seven Solirubrobacter species.
Query Sequence ID in genomes of strains of the genus Solirubrobacter	Accession in UniProt	Gene names	Description in UniProt	Organism in UniProt	Identities (%)	KEGG:Ko_id	KEGG:Ko_name	KEGG:Ko_definition
S. deserti CPCC 204708T
CPCC204708GL005675	A0A0K1EDE9	aldA	Aldehyde dehydrogenase	Chondromyces crocatus	67.8	K00128	aldA	aldehyde dehydrogenase (NAD+)
CPCC204708GL002997	K5BA07	aldA	Aldehyde dehydrogenase AldA	Mycolicibacterium hassiacum (strain DSM 44199 / CIP 105218 / JCM 12690 / 3849) (Mycobacterium hassiacum)	65.2	K00128	aldA	aldehyde dehydrogenase (NAD+)
CPCC204708GL002408	A0A6V8KD28	amiE	Amidase	Phytohabitans houttuyneae	39.1	K01426	amiE	amidase
S. phytolaccae KCTC 29190T
KCTC29190GL005746	A0A0K1EDE9	aldA	Aldehyde dehydrogenase	Chondromyces crocatus	71.2	K00128	aldA	aldehyde dehydrogenase (NAD+)
KCTC29190GL000842	A0A1X1R7W0	amiE	Amidase	Mycolicibacterium fallax (Mycobacterium fallax)	50.7	K00128	amiE	aldehyde dehydrogenase (NAD+)
S. ginsenosidimutans DSM 21036T
DSM21036GL002602	A0A0K1EDE9	aldA	Aldehyde dehydrogenase	Chondromyces crocatus	70.9	K00128	aldA	aldehyde dehydrogenase (NAD+)
DSM21036GL000635	A0A6F8YU80	aldA	Aldehyde dehydrogenase	Phytohabitans suffuscus	74	K00138	aldA	aldehyde dehydrogenase
DSM21036GL008313	A0A6V8KD28	amiE	Amidase	Phytohabitans houttuyneae	40.9	K01426	amiE	amidase
S. taibaiensis KCTC 29222T
KCTC29222GL002569	A0A0K1EDE9	aldA	Aldehyde dehydrogenase	Chondromyces crocatus	70.3	K00128	aldA	aldehyde dehydrogenase (NAD+)
KCTC29222GL000952	A0A6V8KD28	amiE	Amidase	Phytohabitans houttuyneae	37.7	K01426	amiE	amidase
S. pauli JCM 13025T
SpaDSM14954GL001664	A0A0K1EDE9	aldA	Aldehyde dehydrogenase	Chondromyces crocatus	68.7	K00128	aldA	aldehyde dehydrogenase (NAD+)
SpaDSM14954GL000380	A0A7I7ML25	amiE	Putative amidase AmiB2	Mycobacterium shinjukuense	51.4	K01426	amiE	amidase
S. soli DSM 22325T
SsoDSM22325GL005745	A0A0K1EDE9	aldA	Aldehyde dehydrogenase	Chondromyces crocatus	70.5	K01426	aldA	amidase
SsoDSM22325GL005869	A0A8J3T7R8	amiE	Amidase	Planosporangium mesophilum	33.5	K01426	amiE	amidase
Candidatus S. pratensis sp. nov.
SspURHD0082GL003482	A0A0K1EDE9	aldA	Aldehyde dehydrogenase	Chondromyces crocatus	70.3	K00128	aldA	aldehyde dehydrogenase (NAD+)
SspURHD0082GL005900	A0A7I7ML25	amiE	Putative amidase AmiB2	Mycobacterium shinjukuense	51.6	K01426	amiE	amidase

## Sheet: Sheet_5
Sheet 5. Uniprot-Blast results of UV-radiation-resistant genes annotated by KEGG database predicted in the genomes of seven Solirubrobacter species.
Query Sequence ID in genomes of strains of the genus Solirubrobacter	Accession in UniProt	Gene names	Description in UniProt	Organism in UniProt	Identities (%)	KEGG:Ko_id	KEGG:Ko_name	KEGG:Ko_definition
S. deserti CPCC 204708T
CPCC204708GL005959	A0A660KZT1_9ACTN	uvrB	UvrABC system protein B	Solirubrobacter pauli	94.8	K03702	uvrB	excinuclease ABC subunit B
CPCC204708GL006403	A0A660LB60_9ACTN	uvrC	UvrABC system protein C	Solirubrobacter pauli	94.7	K03703	uvrC	excinuclease ABC subunit C
S. phytolaccae KCTC 29190T
KCTC29190GL003764	A0A660KY68_9ACTN	uvrA	UvrABC system protein A	Solirubrobacter pauli	96.6	K03701	uvrA	excinuclease ABC subunit A
KCTC29190GL003777	A0A660KZT1_9ACTN	uvrB	UvrABC system protein B	Solirubrobacter pauli	96	K03702	uvrB	excinuclease ABC subunit B
KCTC29190GL006563	A0A660LB60_9ACTN	uvrC	UvrABC system protein C	Solirubrobacter pauli	95	K03703	uvrC	excinuclease ABC subunit C
KCTC29190GL001918	A0A517Z5V0_9PLAN	uvrD	DNA helicase	Maioricimonas rarisocia	47.1	K03657	uvrD	DNA helicase II / ATP-dependent DNA helicase PcrA [EC:3.6.4.12]
KCTC29190GL005079	A0A1P8F9B4_9CHLR	uvrD	DNA helicase	Dehalogenimonas formicexedens	27.8	K03657	uvrD	DNA helicase II / ATP-dependent DNA helicase PcrA [EC:3.6.4.12]
S. ginsenosidimutans DSM 21036T
DSM21036GL005831	A0A660KY68_9ACTN	uvrA	UvrABC system protein A	Solirubrobacter pauli	91.4	K03701	uvrA	excinuclease ABC subunit A
DSM21036GL007411	A0A8J3XQA2_9ACTN	uvrA	Excinuclease ABC subunit A	Planotetraspora silvatica	83.6	K03701	uvrA	excinuclease ABC subunit A
DSM21036GL005838	A0A660KZT1_9ACTN	uvrB	UvrABC system protein B	Solirubrobacter pauli	89.1	K03702	uvrB	excinuclease ABC subunit B
DSM21036GL000734	A0A660LB60_9ACTN	uvrC	UvrABC system protein C	Solirubrobacter pauli	88	K03703	uvrC	excinuclease ABC subunit C
S. taibaiensis KCTC 29222T
KCTC29222GL004927	A0A660KY68_9ACTN	uvrA	UvrABC system protein A	Solirubrobacter pauli	95.4	K03701	uvrA	excinuclease ABC subunit A
KCTC29222GL006471	A0A8H9MBA3_9PSEU	uvrA	Excinuclease ABC subunit A	Amycolatopsis bartoniae	79.6	K03701	uvrA	excinuclease ABC subunit A
KCTC29222GL004914	A0A660KZT1_9ACTN	uvrB	UvrABC system protein B	Solirubrobacter pauli	94.6	K03702	uvrB	excinuclease ABC subunit B
KCTC29222GL004810	A0A660LB60_9ACTN	uvrC	UvrABC system protein C	Solirubrobacter pauli	91.9	K03703	uvrC	excinuclease ABC subunit C
S. pauli JCM 13025T
SpaDSM14954GL004590	A0A660KY68_9ACTN	uvrA	UvrABC system protein A	Solirubrobacter pauli	100	K03701	uvrA	excinuclease ABC subunit A
SpaDSM14954GL005268	A0A8H9MBA3_9PSEU	uvrA	Excinuclease ABC subunit A	Amycolatopsis bartoniae	80.6	K03701	uvrA	excinuclease ABC subunit A
SpaDSM14954GL004581	A0A660KZT1_9ACTN	uvrB	UvrABC system protein B	Solirubrobacter pauli	100	K03702	uvrB	excinuclease ABC subunit B
SpaDSM14954GL000924	A0A660LB60_9ACTN	uvrC	UvrABC system protein C	Solirubrobacter pauli	100	K03703	uvrC	excinuclease ABC subunit C
S. soli DSM 22325T
SsoDSM22325GL006137	A0A660KY68_9ACTN	uvrA	UvrABC system protein A	Solirubrobacter pauli	91.4	K03701	uvrA	excinuclease ABC subunit A
SsoDSM22325GL003105	A0A8H9MBA3_9PSEU	uvrA	Excinuclease ABC subunit A	Amycolatopsis bartoniae	84.1	K03701	uvrA	excinuclease ABC subunit A
SsoDSM22325GL006129	A0A660KZT1_9ACTN	uvrB	UvrABC system protein B	Solirubrobacter pauli	89.2	K03702	uvrB	excinuclease ABC subunit B
SsoDSM22325GL002356	A0A660LB60_9ACTN	uvrC	UvrABC system protein C	Solirubrobacter pauli	87.4	K03703	uvrC	excinuclease ABC subunit C
Candidatus S. pratensis sp. nov.
SspURHD0082GL003601	A0A660KY68_9ACTN	uvrA	UvrABC system protein A	Solirubrobacter pauli	89.3	K03701	uvrA	excinuclease ABC subunit A
SspURHD0082GL000041	A0A8J3XQA2_9ACTN	uvrA	Excinuclease ABC subunit A	Planotetraspora silvatica	85.9	K03701	uvrA	excinuclease ABC subunit A
SspURHD0082GL003609	A0A660KZT1_9ACTN	uvrB	UvrABC system protein B	Solirubrobacter pauli	88.2	K03702	uvrB	excinuclease ABC subunit B
SspURHD0082GL006256	A0A660LB60_9ACTN	uvrC	UvrABC system protein C	Solirubrobacter pauli	86.3	K03703	uvrC	excinuclease ABC subunit C
SspURHD0082GL004194	A0A517Z5V0_9PLAN	uvrD	DNA helicase	Maioricimonas rarisocia	48.4	K03657	uvrD, pcrA	DNA helicase II / ATP-dependent DNA helicase PcrA

## Sheet: Sheet_6
Sheet 6. Uniprot-Blast results of DNA repair related genes annotated by KEGG database predicted in the genomes of seven Solirubrobacter species.
Query Sequence ID in genomes of strains of the genus Solirubrobacter	Accession in UniProt	Gene names	Description in UniProt	Organism in UniProt	Identities (%)	KEGG:Ko_id	KEGG:Ko_name	KEGG:Ko_definition
S. deserti CPCC 204708T
CPCC204708GL000410	A0A660L0S1_9ACTN	recA	Protein RecA	Solirubrobacter pauli	97.7	K03553	recA	recombination protein RecA
CPCC204708GL000749	A0A660L1W7_9ACTN	recC	RecBCD enzyme subunit RecC	Solirubrobacter pauli	85.5	K03583	recC	exodeoxyribonuclease V gamma subunit
CPCC204708GL006753	A0A660KYX8_9ACTN	recD	RecBCD enzyme subunit RecD	Solirubrobacter pauli	85.8	K03581	recD	exodeoxyribonuclease V alpha subunit
CPCC204708GL002879	A0A5B8U7M7_9ACTN	recD	ATP-dependent RecD-like DNA helicase	Baekduia soli	42.9	K03581	recD	exodeoxyribonuclease V alpha subunit
CPCC204708GL002652	A0A660LBK4_9ACTN	recF	DNA replication and repair protein RecF	Solirubrobacter pauli	88.9	K03629	recF	DNA replication and repair protein RecF
CPCC204708GL004451	A0A2H6B7J1_9BACT	recG	ATP-dependent DNA helicase RecG	bacterium HR41	57.2	K03655	recG	ATP-dependent DNA helicase RecG
CPCC204708GL003594	A0A5B8U850_9ACTN	recO	DNA repair protein RecO	Baekduia soli	69.8	K03584	recO	DNA repair protein RecO (recombination protein O)
CPCC204708GL003389	A0A8J3FDI9_9ACTN	recQ	ATP-dependent DNA helicase RecQ	Pilimelia anulata	43.8	K03654	recQ	ATP-dependent DNA helicase RecQ
CPCC204708GL002352	A0A2H5ZFP5_9BACT	recQ	ATP-dependent DNA helicase RecQ	bacterium HR29	42.3	K03654	recQ	ATP-dependent DNA helicase RecQ
CPCC204708GL003515	A0A812ZHT8_9DINO	recQ	RecQ protein	Symbiodinium sp. KB8	52.1	K03654	recQ	ATP-dependent DNA helicase RecQ
CPCC204708GL004276	A0A401ZXR3_9CHLR	recQ	ATP-dependent DNA helicase RecQ	Tengunoibacter tsumagoiensis	53.9	K03654	recQ	ATP-dependent DNA helicase RecQ
CPCC204708GL000754	A0A660L9L1_9ACTN	recR	Recombination protein RecR	Solirubrobacter pauli	93.4	K06187	recR	recombination protein RecR
S. phytolaccae KCTC 29190T
KCTC29190GL003260	A0A660L0S1_9ACTN	recA	Protein RecA	Solirubrobacter pauli	93.5	K03553	recA	recombination protein RecA
KCTC29190GL000174	A0A660L5R2_9ACTN	recB	RecBCD enzyme subunit RecB	Solirubrobacter pauli	93.4	K03582	recB	exodeoxyribonuclease V beta subunit [EC:3.1.11.5]
KCTC29190GL000173	A0A660L1W7_9ACTN	recC	RecBCD enzyme subunit RecC	Solirubrobacter pauli	91.7	K03583	recC	exodeoxyribonuclease V gamma subunit [EC:3.1.11.5]
KCTC29190GL000175	A0A660KYX8_9ACTN	recD	RecBCD enzyme subunit RecD	Solirubrobacter pauli	90.7	K03581	recD	exodeoxyribonuclease V alpha subunit [EC:3.1.11.5]
KCTC29190GL002191	A0A5B8U7M7_9ACTN	recD	ATP-dependent RecD-like DNA helicase	Baekduia soli	41.9	K03581	recD	exodeoxyribonuclease V alpha subunit [EC:3.1.11.5]
KCTC29190GL005976	A0A660LBK4_9ACTN	recF	DNA replication and repair protein RecF	Solirubrobacter pauli	94.7	K03629	recF	DNA replication and repair protein RecF
KCTC29190GL002327	A0A5B8U859_9ACTN	recN	DNA repair protein RecN	Baekduia soli	65.6	K03631	recN	DNA repair protein RecN (Recombination protein N)
KCTC29190GL002318	A0A5B8U850_9ACTN	recO	DNA repair protein RecO	Baekduia soli	68.8	K03584	recO	DNA repair protein RecO (recombination protein O)
KCTC29190GL003532	A0A2H5ZFP5_9BACT	recQ	ATP-dependent DNA helicase RecQ	bacterium HR29	39.7	K03654	recQ	ATP-dependent DNA helicase RecQ [EC:5.6.2.4]
KCTC29190GL005296	A0A2H5ZFP5_9BACT	recQ	ATP-dependent DNA helicase RecQ	bacterium HR29	43.9	K03654	recQ	ATP-dependent DNA helicase RecQ [EC:5.6.2.4]
KCTC29190GL003532	A0A2H5ZFP5_9BACT	recQ	ATP-dependent DNA helicase RecQ	bacterium HR29	39.7	K03654	recQ	ATP-dependent DNA helicase RecQ [EC:5.6.2.4]
KCTC29190GL005296	A0A2H5ZFP5_9BACT	recQ	ATP-dependent DNA helicase RecQ	bacterium HR29	43.9	K03654	recQ	ATP-dependent DNA helicase RecQ [EC:5.6.2.4]
KCTC29190GL000988	A0A812ZHT8_9DINO	recQ	RecQ protein	Symbiodinium sp. KB8	50.4	K03654	recQ	ATP-dependent DNA helicase RecQ [EC:5.6.2.4]
KCTC29190GL000988	A0A812ZHT8_9DINO	recQ	RecQ protein	Symbiodinium sp. KB8	50.4	K03654	recQ	ATP-dependent DNA helicase RecQ [EC:5.6.2.4]
KCTC29190GL003538	A0A402AEQ6_9CHLR	recQ	ATP-dependent DNA helicase RecQ	Dictyobacter kobayashii	51.5	K03654	recQ	ATP-dependent DNA helicase RecQ [EC:5.6.2.4]
KCTC29190GL003538	A0A402AEQ6_9CHLR	recQ	ATP-dependent DNA helicase RecQ	Dictyobacter kobayashii	51.5	K03654	recQ	ATP-dependent DNA helicase RecQ [EC:5.6.2.4]
KCTC29190GL004053	A0A660L9L1_9ACTN	recR	Recombination protein RecR	Solirubrobacter pauli	98.5	K06187	recR	recombination protein RecR
S. ginsenosidimutans DSM 21036T
DSM21036GL005670	A0A660L0S1_9ACTN	recA	Protein RecA	Solirubrobacter pauli	90.1	K03553	recA	recombination protein RecA
DSM21036GL000715	A0A660L1W7_9ACTN	recC	RecBCD enzyme subunit RecC	Solirubrobacter pauli	71.4	K03583	recC	exodeoxyribonuclease V gamma subunit
DSM21036GL007522	A0A660KYX8_9ACTN	recD	RecBCD enzyme subunit RecD	Solirubrobacter pauli	69	K03581	recD	exodeoxyribonuclease V alpha subunit
DSM21036GL007124	A0A5B8U7M7_9ACTN	recD	ATP-dependent RecD-like DNA helicase	Baekduia soli	42.3	K03581	recD	exodeoxyribonuclease V alpha subunit
DSM21036GL001415	A0A660LBK4_9ACTN	recF	DNA replication and repair protein RecF	Solirubrobacter pauli	84.6	K03629	recF	DNA replication and repair protein RecF
DSM21036GL008566	A0A7M2YW57_9ACTN	recG	ATP-dependent DNA helicase RecG	Gaiella occulta	50.3	K03655	recG	ATP-dependent DNA helicase RecG
DSM21036GL002376	A0A5P9Q5E9_9MICO	recG	DNA helicase	Luteimicrobium xylanilyticum	27.2	K03655	recG	ATP-dependent DNA helicase RecG
DSM21036GL007564	A0A5B8U859_9ACTN	recN	DNA repair protein RecN	Baekduia soli	65.9	K03631	recN	DNA repair protein RecN (Recombination protein N)
DSM21036GL006630	A0A5B8U850_9ACTN	recO	DNA repair protein RecO	Baekduia soli	70.8	K03584	recO	DNA repair protein RecO (recombination protein O)
DSM21036GL004887	A0A2H5ZFP5_9BACT	recQ	ATP-dependent DNA helicase RecQ	bacterium HR29	39.2	K03654	recQ	ATP-dependent DNA helicase RecQ
DSM21036GL005940	A0A2H5ZFP5_9BACT	recQ	ATP-dependent DNA helicase RecQ	bacterium HR29	40.4	K03654	recQ	ATP-dependent DNA helicase RecQ
DSM21036GL006166	A0A6C7E8I4_ILUCY	recQ	ATP-dependent DNA helicase RecQ	Ilumatobacter coccineus (strain NBRC 103263 / KCTC 29153 / YM16-304)	51.5	K03654	recQ	ATP-dependent DNA helicase RecQ
DSM21036GL005105	A0A5J4KGM7_9CHLR	recQ	ATP-dependent DNA helicase RecQ	Dictyobacter vulcani	53	K03654	recQ	ATP-dependent DNA helicase RecQ
DSM21036GL003182	A0A660L9L1_9ACTN	recR	Recombination protein RecR	Solirubrobacter pauli	85.9	K06187	recR	recombination protein RecR
S. taibaiensis KCTC 29222T
KCTC29222GL006483	A0A660L0S1_9ACTN	recA	Protein RecA	Solirubrobacter pauli	94.6	K03553	recA	recombination protein RecA
KCTC29222GL005597	A0A660L5R2_9ACTN	recB	RecBCD enzyme subunit RecB	Solirubrobacter pauli	61.7	K03582	recB	exodeoxyribonuclease V beta subunit
KCTC29222GL005598	A0A660L1W7_9ACTN	recC	RecBCD enzyme subunit RecC	Solirubrobacter pauli	61.4	K03583	recC	exodeoxyribonuclease V gamma subunit
KCTC29222GL005596	A0A660KYX8_9ACTN	recD	RecBCD enzyme subunit RecD	Solirubrobacter pauli	64.9	K03581	recD	exodeoxyribonuclease V alpha subunit
KCTC29222GL006689	A0A5B8U7M7_9ACTN	recD	ATP-dependent RecD-like DNA helicase	Baekduia soli	41.3	K03581	recD	exodeoxyribonuclease V alpha subunit
KCTC29222GL001062	RECF_BACC4	recF	DNA replication and repair protein RecF	Bacillus cereus (strain B4264)	100	K03629	recF	DNA replication and repair protein RecF
KCTC29222GL002042	A0A660LBK4_9ACTN	recF	DNA replication and repair protein RecF	Solirubrobacter pauli	89.7	K03629	recF	DNA replication and repair protein RecF
KCTC29222GL003965	A0A5B8U859_9ACTN	recN	DNA repair protein RecN	Baekduia soli	66	K03631	recN	DNA repair protein RecN (Recombination protein N)
KCTC29222GL003974	A0A5B8U850_9ACTN	recO	DNA repair protein RecO	Baekduia soli	68.2	K03584	recO	DNA repair protein RecO (recombination protein O)
KCTC29222GL003795	A0A8J3EV60_9ACTN	recQ	ATP-dependent DNA helicase RecQ	Egicoccus halophilus	56	K03654	recQ	ATP-dependent DNA helicase RecQ
KCTC29222GL002806	A0A2H5ZFP5_9BACT	recQ	ATP-dependent DNA helicase RecQ	bacterium HR29	38.6	K03654	recQ	ATP-dependent DNA helicase RecQ
KCTC29222GL005373	A0A2H5ZFP5_9BACT	recQ	ATP-dependent DNA helicase RecQ	bacterium HR29	44	K03654	recQ	ATP-dependent DNA helicase RecQ
KCTC29222GL004751	A0A812ZHT8_9DINO	recQ	RecQ protein	Symbiodinium sp. KB8	50.9	K03654	recQ	ATP-dependent DNA helicase RecQ
KCTC29222GL007240	A0A660L9L1_9ACTN	recR	Recombination protein RecR	Solirubrobacter pauli	93.9	K06187	recR	recombination protein RecR
S. pauli JCM 13025T
SpaDSM14954GL005467	A0A660L0S1_9ACTN	recA	Protein RecA	Solirubrobacter pauli	100	K03553	recA	recombination protein RecA
SpaDSM14954GL004929	A0A660L5R2_9ACTN	recB	RecBCD enzyme subunit RecB	Solirubrobacter pauli	100	K03582	recB	exodeoxyribonuclease V beta subunit
SpaDSM14954GL004928	A0A660L1W7_9ACTN	recC	RecBCD enzyme subunit RecC	Solirubrobacter pauli	100	K03583	recC	exodeoxyribonuclease V gamma subunit
SpaDSM14954GL004930	A0A660KYX8_9ACTN	recD	RecBCD enzyme subunit RecD	Solirubrobacter pauli	100	K03581	recD	exodeoxyribonuclease V alpha subunit
SpaDSM14954GL003249	A0A5B8U7M7_9ACTN	recD	ATP-dependent RecD-like DNA helicase	Baekduia soli	42	K03581	recD	exodeoxyribonuclease V alpha subunit
SpaDSM14954GL002271	A0A660LBK4_9ACTN	recF	DNA replication and repair protein RecF	Solirubrobacter pauli	100	K03629	recF	DNA replication and repair protein RecF
SpaDSM14954GL005958	A0A2H6B7J1_9BACT	recG	ATP-dependent DNA helicase RecG	bacterium HR41	57.8	K03655	recG	ATP-dependent DNA helicase RecG
SpaDSM14954GL004967	A0A5B8U859_9ACTN	recN	DNA repair protein RecN	Baekduia soli	65.6	K03631	recN	DNA repair protein RecN (Recombination protein N)
SpaDSM14954GL004977	A0A5B8U850_9ACTN	recO	DNA repair protein RecO	Baekduia soli	69.3	K03584	recO	DNA repair protein RecO (recombination protein O)
SpaDSM14954GL002785	A0A2H5ZFP5_9BACT	recQ	ATP-dependent DNA helicase RecQ	bacterium HR29	39.1	K03654	recQ	ATP-dependent DNA helicase RecQ
SpaDSM14954GL000867	A0A812ZHT8_9DINO	recQ	RecQ protein	Symbiodinium sp. KB8	52.1	K03654	recQ	ATP-dependent DNA helicase RecQ
SpaDSM14954GL006035	A0A401ZAC8_9CHLR	recQ	ATP-dependent DNA helicase RecQ	Dictyobacter aurantiacus	51.7	K03654	recQ	ATP-dependent DNA helicase RecQ
SpaDSM14954GL002032	A0A1U7CPQ3_9BACT	recQ	DNA helicase	Paludisphaera borealis	36	K03654	recQ	ATP-dependent DNA helicase RecQ
SpaDSM14954GL001600	A0A660L9L1_9ACTN	recR	Recombination protein RecR	Solirubrobacter pauli	100	K06187	recR	recombination protein RecR
S. soli DSM 22325T
SsoDSM22325GL004390	A0A660L0S1_9ACTN	recA	Protein RecA	Solirubrobacter pauli	93.8	K03553	recA	recombination protein RecA
SsoDSM22325GL004903	A0A660L5R2_9ACTN	recB	RecBCD enzyme subunit RecB	Solirubrobacter pauli	68.7	K03582	recB	exodeoxyribonuclease V beta subunit
SsoDSM22325GL004902	A0A660L1W7_9ACTN	recC	RecBCD enzyme subunit RecC	Solirubrobacter pauli	70.6	K03583	recC	exodeoxyribonuclease V gamma subunit
SsoDSM22325GL004904	A0A660KYX8_9ACTN	recD	RecBCD enzyme subunit RecD	Solirubrobacter pauli	71	K03581	recD	exodeoxyribonuclease V alpha subunit
SsoDSM22325GL000302	A0A5B8U7M7_9ACTN	recD	ATP-dependent RecD-like DNA helicase	Baekduia soli	42.1	K03581	recD	exodeoxyribonuclease V alpha subunit
SsoDSM22325GL003621	A0A660LBK4_9ACTN	recF	DNA replication and repair protein RecF	Solirubrobacter pauli	83.5	K03629	recF	DNA replication and repair protein RecF
SsoDSM22325GL008115	A0A7M2YW57_9ACTN	recG	ATP-dependent DNA helicase RecG	Gaiella occulta	50.1	K03655	recG	ATP-dependent DNA helicase RecG
SsoDSM22325GL005545	A0A5B8U850_9ACTN	recO	DNA repair protein RecO	Baekduia soli	70.3	K03584	recO	DNA repair protein RecO (recombination protein O)
SsoDSM22325GL005555	A0A5B8U850_9ACTN	recO	DNA repair protein RecO	Baekduia soli	66	K03631	recN	DNA repair protein RecN (Recombination protein N)
SsoDSM22325GL000650	A0A2H5ZFP5_9BACT	recQ	ATP-dependent DNA helicase RecQ	bacterium HR29	40.7	K03654	recQ	ATP-dependent DNA helicase RecQ
SsoDSM22325GL002427	A0A812ZHT8_9DINO	recQ	RecQ protein	Symbiodinium sp. KB8	52.6	K03654	recQ	ATP-dependent DNA helicase RecQ
SsoDSM22325GL001995	A0A401ZXR3_9CHLR	recQ	ATP-dependent DNA helicase RecQ	Tengunoibacter tsumagoiensis	52.8	K03654	recQ	ATP-dependent DNA helicase RecQ
SsoDSM22325GL001462	A0A518GXC4_9BACT	recQ	DNA helicase	Tautonia plasticadhaerens	36	K03654	recQ	ATP-dependent DNA helicase RecQ
SsoDSM22325GL007550	A0A660L9L1_9ACTN	recR	Recombination protein RecR	Solirubrobacter pauli	86.4	K06187	recR	recombination protein RecR
Candidatus S. pratensis sp. nov.
SspURHD0082GL001953	A0A660L0S1_9ACTN	recA	Protein RecA	Solirubrobacter pauli	91.3	K03553	recA	recombination protein RecA
SspURHD0082GL004433	A0A660L5R2_9ACTN	recB	RecBCD enzyme subunit RecB	Solirubrobacter pauli	59.5	K03582	recB	exodeoxyribonuclease V beta subunit
SspURHD0082GL004434	A0A660L1W7_9ACTN	recC	RecBCD enzyme subunit RecC	Solirubrobacter pauli	62.6	K03583	recC	exodeoxyribonuclease V gamma subunit
SspURHD0082GL004432	A0A660KYX8_9ACTN	recD	RecBCD enzyme subunit RecD	Solirubrobacter pauli	64.6	K03581	recD	exodeoxyribonuclease V alpha subunit
SspURHD0082GL000951	A0A5B8U7M7_9ACTN	recD	ATP-dependent RecD-like DNA helicase	Baekduia soli	44.2	K03581	recD	exodeoxyribonuclease V alpha subunit
SspURHD0082GL000283	A0A660LBK4_9ACTN	recF	DNA replication and repair protein RecF	Solirubrobacter pauli	80.6	K03629	recF	DNA replication and repair protein RecF
SspURHD0082GL005598	A0A2H6B7J1_9BACT	recG	ATP-dependent DNA helicase RecG	bacterium HR41	59.4	K03655	recG	ATP-dependent DNA helicase RecG
SspURHD0082GL006715	A0A5B8U859_9ACTN	recN	DNA repair protein RecN	Baekduia soli	65.8	K03631	recN	DNA repair protein RecN (Recombination protein N)
SspURHD0082GL006707	A0A5B8U850_9ACTN	recO	DNA repair protein RecO	Baekduia soli	68.9	K03584	recO	DNA repair protein RecO (recombination protein O)
SspURHD0082GL000496	A0A2H5ZFP5_9BACT	recQ	ATP-dependent DNA helicase RecQ	bacterium HR29	43.1	K03654	recQ	ATP-dependent DNA helicase RecQ
SspURHD0082GL001254	A0A2H5ZFP5_9BACT	recQ	ATP-dependent DNA helicase RecQ	bacterium HR29	39.3	K03654	recQ	ATP-dependent DNA helicase RecQ
SspURHD0082GL005470	A0A094IIC5_9BACT	recQ	ATP-dependent DNA helicase RecQ	Candidatus Izimaplasma bacterium HR2	38.2	K03654	recQ	ATP-dependent DNA helicase RecQ
SspURHD0082GL006189	A0A6C7E8I4_ILUCY	recQ	ATP-dependent DNA helicase RecQ	Ilumatobacter coccineus (strain NBRC 103263 / KCTC 29153 / YM16-304)	50.7	K03654	recQ	ATP-dependent DNA helicase RecQ
SspURHD0082GL005521	A0A401ZAC8_9CHLR	recQ	ATP-dependent DNA helicase RecQ	Dictyobacter aurantiacus	52.2	K03654	recQ	ATP-dependent DNA helicase RecQ
SspURHD0082GL002423	A0A660L9L1_9ACTN	recR	Recombination protein RecR	Solirubrobacter pauli	88.1	K06187	recR	recombination protein RecR

## Sheet: Sheet_7
Sheet 7. Uniprot-Blast results of oxidative stress-responsing related genes annotated by KEGG database predicted in the genomes of seven Solirubrobacter species.
Query Sequence ID in genomes of strains of the genus Solirubrobacter	Accession in UniProt	Gene names	Description in UniProt	Organism in UniProt	Identities (%)	KEGG:Ko_id	KEGG:Ko_name	KEGG:Ko_definition
S. deserti CPCC 204708T
CPCC204708GL001662	I4EVV0_9ACTN	katA	Catalase	Modestobacter marinus	77.3	K03781	katA	catalase
CPCC204708GL005228	A0A660LGF7_9ACTN	katG	Catalase-peroxidase	Solirubrobacter pauli	88.1	K03782	katG	catalase-peroxidase
CPCC204708GL004351	A0A8J3W4J4_9ACTN	sodC	Superoxide dismutase	Planobispora longispora	47.6	K04565	sodC	superoxide dismutase, Cu-Zn family
CPCC204708GL004826	A0A2H6B6R5_9BACT	sodA	Superoxide dismutase	bacterium HR41	76.8	K04564	sodA	superoxide dismutase, Fe-Mn family
S. phytolaccae KCTC 29190T
KCTC29190GL001431	A0A2H6B6R5_9BACT	sodA	Superoxide dismutase	bacterium HR41	77.8	K04564	sodA	superoxide dismutase, Fe-Mn family [EC:1.15.1.1]
KCTC29190GL002055	A0A660LGF7_9ACTN	katG	Catalase-peroxidase	Solirubrobacter pauli	92.4	K03782	katG	catalase-peroxidase [EC:1.11.1.21]
KCTC29190GL003147	Q82ID4_STRAW	katA	Catalase	Streptomyces avermitilis (strain ATCC 31267 / DSM 46492 / JCM 5070 / NBRC 14893 / NCIMB 12804 / NRRL 8165 / MA-4680)	66.5	K03781	katA	catalase [EC:1.11.1.6]
S. ginsenosidimutans DSM 21036T
DSM21036GL002359	A0A5B8U246_9ACTN	katG	Catalase-peroxidase	Baekduia soli	81.1	K03782	katG	catalase-peroxidase
DSM21036GL008029	I4EVV0_9ACTN	katA	Catalase	Modestobacter marinus	78.7	K03781	katA	catalase
KCTC29190GL001431	A0A2H6B6R5_9BACT	sodA	Superoxide dismutase	bacterium HR41	77.8	K04564	sodA	--
S. taibaiensis KCTC 29222T
KCTC29222GL004141	A0A3N6EEB2_9ACTN	katA	Catalase	Streptomyces sp. ADI96-02	66.7	K03781	katA	catalase
KCTC29222GL006179	A0A660LGF7_9ACTN	katG	Catalase-peroxidase	Solirubrobacter pauli	88.2	K03782	katG	catalase-peroxidase
DSM21036GL008141	A0A2H6B6R5_9BACT	sodA	Superoxide dismutase	bacterium HR41	75.1	K04564	sodA	superoxide dismutase, Fe-Mn family
S. pauli JCM 13025T
SpaDSM14954GL001846	A0A660LGF7_9ACTN	katG	Catalase-peroxidase	Solirubrobacter pauli	100	K03782	katG	catalase-peroxidase
SpaDSM14954GL005638	I4EVV0_9ACTN	katA	Catalase	Modestobacter marinus	78.6	K03781	katA	catalase
SpaDSM14954GL005649	A0A2H6B6R5_9BACT	sodA	Superoxide dismutase	bacterium HR41	76.3	K04564	sodA	superoxide dismutase, Fe-Mn family
S. soli DSM 22325T
SsoDSM22325GL001713	A0A660LGF7_9ACTN	katG	Catalase-peroxidase	Solirubrobacter pauli	82.2	K03782	katG	catalase-peroxidase
SsoDSM22325GL002129	A0A1Z2L1G8_9ACTN	katE	Catalase	Streptomyces albireticuli	66.5	K03781	katE	catalase
SsoDSM22325GL003370	A0A2H6B6R5_9BACT	sodA	Superoxide dismutase	bacterium HR41	76.6	K04564	sodA	superoxide dismutase, Fe-Mn family
Candidatus S. pratensis sp. nov.
SspURHD0082GL000721	A0A5B8U246_9ACTN	katG	Catalase-peroxidase	Baekduia soli	82.1	K03782	katG	catalase-peroxidase
SspURHD0082GL001571	A0A2H6B6R5_9BACT	sodA	Superoxide dismutase	bacterium HR41	76.3	K04564	sodA	superoxide dismutase, Fe-Mn family
SspURHD0082GL005060	A0A2H5ZQY8_9BACT	sodB	Superoxide dismutase	bacterium HR31	49.5	K04564	sodB	superoxide dismutase, Fe-Mn family

## Sheet: Sheet_8
Sheet 8. Uniprot-Blast results of osmotic stress-responsing related genes annotated by KEGG database predicted in the genomes of seven Solirubrobacter species.
Query Sequence ID in genomes of strains of the genus Solirubrobacter	Accession in UniProt	Gene names	Description in UniProt	Organism in UniProt	Identities (%)	KEGG:Ko_id	KEGG:Ko_name	KEGG:Ko_definition
S. deserti CPCC 204708T
CPCC204708GL000590	A0A7K0C2X9	osmV	Osmoprotectant import ATP-binding protein OsmV	Actinomadura macrotermitis	58.7	K05847	opuA	osmoprotectant transport system ATP-binding protein
CPCC204708GL000591	A0A3N6EU61	opuBB	Choline transport system permease protein OpuBB	Streptomyces sp. ADI96-02	49.1	K05846	opuBD	osmoprotectant transport system permease protein
CPCC204708GL000592	A0A3N6GSD6	opuCB	Glycine betaine/carnitine/choline transport system permease protein OpuCB	Streptomyces sp. ADI97-07	45.2	K05846	opuBD	osmoprotectant transport system permease protein
CPCC204708GL003933	H6RVN6	treS	Alpha-amylase	Blastococcus saxobsidens (strain DD2)	58.9	K05343	treS	maltose alpha-D-glucosyltransferase / alpha-amylase
CPCC204708GL004527	A0A7J9WC61	treS	maltose alpha-D-glucosyltransferase	Nitriliruptorales bacterium	71.8	K05343	treS	maltose alpha-D-glucosyltransferase / alpha-amylase
CPCC204708GL004536	A0A5B8U406	treZ	Malto-oligosyltrehalose trehalohydrolase	Baekduia soli	62.2	K01236	treZ	maltooligosyltrehalose trehalohydrolase
CPCC204708GL004538	A0A5B8U3P0	treY	Malto-oligosyltrehalose synthase	Baekduia soli	63.2	K06044	treY	(1->4)-alpha-D-glucan 1-alpha-D-glucosylmutase
CPCC204708GL004676	A0A5B8TZI8	treS	Maltose alpha-D-glucosyltransferase	Baekduia soli	71.1	K05343	treS	maltose alpha-D-glucosyltransferase / alpha-amylase
CPCC204708GL000096	A0A5B8U1C8	otsB	Trehalose 6-phosphate phosphatase	Baekduia soli	59.2	K01087	otsB	trehalose 6-phosphate phosphatase
CPCC204708GL000211	A0A2H6B9B0	otsA	Trehalose-6-phosphate synthase	bacterium HR41	67	K00697	otsA	trehalose 6-phosphate synthase
S. phytolaccae KCTC 29190T
KCTC29190GL003233	A0A6H2HCY4	osmV	Osmoprotectant import ATP-binding protein OsmV	Polaromonas vacuolata	60.6	K05847	osmV	osmoprotectant transport system ATP-binding protein [EC:7.6.2.9]
KCTC29190GL003234	A0A0P4R3H1	opuCC	Osmoprotectant ABC transporter permease protein	Streptomyces lydicamycinicus	47.7	K05846	opuCC	osmoprotectant transport system permease protein
KCTC29190GL003235	A0A3N6FWD8	opuCB	Glycine betaine/carnitine/choline transport system permease protein OpuCB	Streptomyces sp. ADI96-02	44.6	K05846	opuCB	osmoprotectant transport system permease protein
KCTC29190GL003236	A0A1U9Z8G6	opuBC	Choline-binding protein	Martelella mediterranea DSM 17316	41.3	K05846	opuBC	osmoprotectant transport system permease protein
KCTC29190GL006209	A0A7J9WC61	treS	maltose alpha-D-glucosyltransferase	Nitriliruptorales bacterium	70.5	K05343	treS	maltose alpha-D-glucosyltransferase / alpha-amylase [EC:5.4.99.16 3.2.1.1]
KCTC29190GL002921	H6RVN6	treS	Alpha-amylase	Blastococcus saxobsidens (strain DD2)	59.5	K05343	treS	maltose alpha-D-glucosyltransferase / alpha-amylase [EC:5.4.99.16 3.2.1.1]
KCTC29190GL006215	A0A5B8U406	treZ	Malto-oligosyltrehalose trehalohydrolase	Baekduia soli	63.8	K01236	treZ	maltooligosyltrehalose trehalohydrolase [EC:3.2.1.141]
KCTC29190GL006217	A0A5B8U3P0	treY	Malto-oligosyltrehalose synthase	Baekduia soli	63.5	K06044	treY	(1->4)-alpha-D-glucan 1-alpha-D-glucosylmutase [EC:5.4.99.15]
KCTC29190GL001773	A0A2H6B9B0	otsA	Trehalose-6-phosphate synthase	bacterium HR41	68	K00697	otsA	trehalose 6-phosphate synthase [EC:2.4.1.15 2.4.1.347]
KCTC29190GL003098	A0A5B8U1C8	otsB	Trehalose 6-phosphate phosphatase	Baekduia soli	58.6	K01087	otsB	trehalose 6-phosphate phosphatase [EC:3.1.3.12]
S. ginsenosidimutans DSM 21036T
DSM21036GL005649	A0A3N6EU61	opuBB	Choline transport system permease protein OpuBB	Streptomyces sp. ADI96-02	47.1	K05846	opuBD	osmoprotectant transport system permease protein
DSM21036GL005650	A0A3N6DG08	opuCB	Glycine betaine/carnitine/choline transport system permease protein OpuCB	Streptomyces sp. ADI93-02	45	K05846	opuBD	osmoprotectant transport system permease protein
DSM21036GL005651	A0A381H7D7	opuBC	ABC transporter substrate-binding protein	Citrobacter koseri (Citrobacter diversus)	39.6	K05846	opuBD	osmoprotectant transport system permease protein
DSM21036GL008644	A0A7K0BUL7	treS	Alpha-amylase	Actinomadura macrotermitis	57.1	K05343	treS	maltose alpha-D-glucosyltransferase / alpha-amylase
DSM21036GL007062	A0A411YAJ4	treS	maltose alpha-D-glucosyltransferase	Egibacter rhizosphaerae	71.6	K05343	treS	maltose alpha-D-glucosyltransferase / alpha-amylase
DSM21036GL007069	A0A5B8U406	treZ	Malto-oligosyltrehalose trehalohydrolase	Baekduia soli	61.8	K01236	treZ	maltooligosyltrehalose trehalohydrolase
DSM21036GL007071	A0A5B8U3P0	treY	Malto-oligosyltrehalose synthase	Baekduia soli	62	K06044	treY	(1->4)-alpha-D-glucan 1-alpha-D-glucosylmutase
DSM21036GL007347	A0A2H6B9B0	otsA	Trehalose-6-phosphate synthase	bacterium HR41	69.3	K00697	otsA	trehalose 6-phosphate synthase
DSM21036GL006748	A0A5B8U1C8	otsB	Trehalose 6-phosphate phosphatase	Baekduia soli	58.4	K01087	otsB	trehalose 6-phosphate phosphatase
S. taibaiensis KCTC 29222T
KCTC29222GL001686	A0A6H2HCY8	osmX	Osmoprotectant-binding protein OsmX	Polaromonas vacuolata	37.6	K05846	opuBD	osmoprotectant transport system permease protein
KCTC29222GL001687	A0A3N6GSD6	opuCB	Glycine betaine/carnitine/choline transport system permease protein OpuCB	Streptomyces sp. ADI97-07	47.6	K05846	opuBD	osmoprotectant transport system permease protein
KCTC29222GL001688	A0A3N6EU61	opuBB	Choline transport system permease protein OpuBB	Streptomyces sp. ADI96-02	48.9	K05846	opuBD	osmoprotectant transport system permease protein
KCTC29222GL001689	A0A7K0C2X9	osmV	Osmoprotectant import ATP-binding protein OsmV	Actinomadura macrotermitis	58	K05847	opuA	osmoprotectant transport system ATP-binding protein
KCTC29222GL005219	A0A5B8U1C8	otsB	Trehalose 6-phosphate phosphatase	Baekduia soli	57.5	K01087	otsB	trehalose 6-phosphate phosphatase
KCTC29222GL001624	A0A2H6B9B0	otsA	Trehalose-6-phosphate synthase	bacterium HR41	69.7	K00697	otsA	trehalose 6-phosphate synthase
KCTC29222GL005175	A0A7J9WC61	treS	maltose alpha-D-glucosyltransferase	Nitriliruptorales bacterium	70.3	K05343	treS	maltose alpha-D-glucosyltransferase / alpha-amylase
KCTC29222GL005181	A0A5B8U406	treZ	Malto-oligosyltrehalose trehalohydrolase	Baekduia soli	62.1	K01236	treZ	maltooligosyltrehalose trehalohydrolase
KCTC29222GL005183	A0A5B8U3P0	treY	Malto-oligosyltrehalose synthase	Baekduia soli	63.7	K06044	treY	(1->4)-alpha-D-glucan 1-alpha-D-glucosylmutase
KCTC29222GL007370	H6RVN6	treS	Alpha-amylase	Blastococcus saxobsidens (strain DD2)	59.2	K05343	treS	maltose alpha-D-glucosyltransferase / alpha-amylase
S. pauli JCM 13025T
SpaDSM14954GL005441	A0A6H2HCY4	osmV	Osmoprotectant import ATP-binding protein OsmV	Polaromonas vacuolata	60.6	K05847	opuA	osmoprotectant transport system ATP-binding protein
SpaDSM14954GL005442	A0A1B9ESG9	opuBB	Choline transport system permease protein OpuBB	Streptomyces sp. PTY087I2	47.3	K05846	opuBD	osmoprotectant transport system permease protein
SpaDSM14954GL005443	A0A3N6GSD6	opuCB	Glycine betaine/carnitine/choline transport system permease protein OpuCB	Streptomyces sp. ADI97-07	44.7	K05846	opuBD	osmoprotectant transport system permease protein
SpaDSM14954GL005444	A0A381H7D7	opuBC	ABC transporter substrate-binding protein	Citrobacter koseri (Citrobacter diversus)	42.1	K05846	opuBD	osmoprotectant transport system permease protein
SpaDSM14954GL003005	A0A7J9WC61	treS	maltose alpha-D-glucosyltransferase	Nitriliruptorales bacterium	71.8	K05343	treS	maltose alpha-D-glucosyltransferase / alpha-amylase
SpaDSM14954GL003011	A0A5B8U406	treZ	Malto-oligosyltrehalose trehalohydrolase	Baekduia soli	63.9	K01236	treZ	maltooligosyltrehalose trehalohydrolase
SpaDSM14954GL003013	A0A5B8U3P0	treY	Malto-oligosyltrehalose synthase	Baekduia soli	64.3	K06044	treY	(1->4)-alpha-D-glucan 1-alpha-D-glucosylmutase
SpaDSM14954GL005609	A0A2P4UFP1	treP	Alpha,alpha-trehalose phosphorylase	Actinomadura rubteroloni	63.2	K05342	treP	alpha,alpha-trehalose phosphorylase
SpaDSM14954GL006076	H6RVN6	treS	Alpha-amylase	Blastococcus saxobsidens (strain DD2)	59.3	K05343	treS	maltose alpha-D-glucosyltransferase / alpha-amylase
SpaDSM14954GL002333	A0A2H6B9B0	otsA	Trehalose-6-phosphate synthase	bacterium HR41	68.7	K00697	otsA	trehalose 6-phosphate synthase
SpaDSM14954GL002446	A0A5B8U1C8	otsB	Trehalose 6-phosphate phosphatase	Baekduia soli	59.3	K01087	otsB	trehalose 6-phosphate phosphatase
SpaDSM14954GL000482	A0A2P8AZE4	betI	HTH-type transcriptional regulator BetI	Micromonospora sp. MH33	39.5	K02167	betI	TetR/AcrR family transcriptional regulator, transcriptional repressor of bet genes
S. soli DSM 22325T
SsoDSM22325GL004353	A0A7K0C2X9	osmV	Osmoprotectant import ATP-binding protein OsmV	Actinomadura macrotermitis	57.4	K05847	opuA	osmoprotectant transport system ATP-binding protein
SsoDSM22325GL004354	A0A2K8PH21	opuBB	Choline transport system permease protein OpuBB	Streptomyces lavendulae subsp. lavendulae	46.6	K05846	opuBD	osmoprotectant transport system permease protein
SsoDSM22325GL004355	A0A3N6DG08	opuCB	Glycine betaine/carnitine/choline transport system permease protein OpuCB	Streptomyces sp. ADI93-02	41.9	K05846	opuBD	osmoprotectant transport system permease protein
SsoDSM22325GL004356	A0A381H7D7	opuBC	ABC transporter substrate-binding protein	Citrobacter koseri (Citrobacter diversus)	40.6	K05846	opuBD	osmoprotectant transport system permease protein
SsoDSM22325GL000567	A0A5B8U3P0	treY	Malto-oligosyltrehalose synthase	Baekduia soli	61.6	K06044	treY	(1->4)-alpha-D-glucan 1-alpha-D-glucosylmutase
SsoDSM22325GL000569	A0A5B8U406	treZ	Malto-oligosyltrehalose trehalohydrolase	Baekduia soli	60.4	K01236	treZ	maltooligosyltrehalose trehalohydrolase
SsoDSM22325GL000576	A0A411YAJ4	treS	maltose alpha-D-glucosyltransferase	Egibacter rhizosphaerae	71.6	K05343	treS	maltose alpha-D-glucosyltransferase / alpha-amylase
SsoDSM22325GL002034	A0A7M4DLI0	treS	Trehalose synthase/amylase TreS	Occultella aeris	57.2	K05343	treS	maltose alpha-D-glucosyltransferase / alpha-amylase
SsoDSM22325GL004579	A0A3E2YQJ5	treP	Alpha,alpha-trehalose phosphorylase	Micromonospora sp. MW-13	63.2	K05342	treP	alpha,alpha-trehalose phosphorylase
SsoDSM22325GL003565	A0A2H6B9B0	otsA	Trehalose-6-phosphate synthase	bacterium HR41	68.4	K00697	otsA	trehalose 6-phosphate synthase
SsoDSM22325GL005279	A0A5B8U1C8	otsB	Trehalose 6-phosphate phosphatase	Baekduia soli	59.2	K01087	otsB	trehalose 6-phosphate phosphatase
SsoDSM22325GL005971	A0A445NAE4	betA	Choline dehydrogenase	Streptomyces netropsis (Streptoverticillium netropsis)	35.9	K00108	betA	choline dehydrogenase
SsoDSM22325GL007714	A0A445NAE4	betA	Choline dehydrogenase	Streptomyces netropsis (Streptoverticillium netropsis)	36.4	K00108	betA	choline dehydrogenase
Candidatus S. pratensis sp. nov.
SspURHD0082GL001931	E9SWA8	proV	Glycine betaine/L-proline transport ATP binding subunit	Rhodococcus hoagii ATCC 33707	50.8	K05847	opuA	osmoprotectant transport system ATP-binding protein
SspURHD0082GL001932	A0A3N6IEJ9	opuBB	Choline transport system permease protein OpuBB	Streptomyces sp. ADI97-07	49.1	K05846	opuBD	osmoprotectant transport system permease protein
SspURHD0082GL001933	A0A3N6GSD6	opuCB	Glycine betaine/carnitine/choline transport system permease protein OpuCB	Streptomyces sp. ADI97-07	42.4	K05846	opuBD	osmoprotectant transport system permease protein
SspURHD0082GL001934	A0A6H2HCY8	osmX	Osmoprotectant-binding protein OsmX	Polaromonas vacuolata	38.6	K05846	opuBD	osmoprotectant transport system permease protein
SspURHD0082GL000226	Q1ARU5	treT	Trehalose synthase	Rubrobacter xylanophilus (strain DSM 9941 / NBRC 16129 / PRD-1)	57.6	K13057	treT	trehalose synthase
SspURHD0082GL000887	A0A5B8U3P0	treY	Malto-oligosyltrehalose synthase	Baekduia soli	63.2	K06044	treY	(1->4)-alpha-D-glucan 1-alpha-D-glucosylmutase
SspURHD0082GL000889	A0A5B8U406	treZ	Malto-oligosyltrehalose trehalohydrolase	Baekduia soli	61.9	K01236	treZ	maltooligosyltrehalose trehalohydrolase
SspURHD0082GL000923	A0A411YAJ4	treS	maltose alpha-D-glucosyltransferase	Egibacter rhizosphaerae	72	K05343	treS	maltose alpha-D-glucosyltransferase / alpha-amylase
SspURHD0082GL005150	A0A7M4DLI0	treS	Trehalose synthase/amylase TreS	Occultella aeris	56.7	K05343	treS	maltose alpha-D-glucosyltransferase / alpha-amylase
SspURHD0082GL006565	A0A3E2YQJ5	treP	Alpha,alpha-trehalose phosphorylase	Micromonospora sp. MW-13	64.1	K05342	treP	alpha,alpha-trehalose phosphorylase
SspURHD0082GL000115	A0A5B8U1C8	otsB	Trehalose 6-phosphate phosphatase	Baekduia soli	57.7	K01087	otsB	trehalose 6-phosphate phosphatase
SspURHD0082GL000227	A0A2H6B9B0	otsA	Trehalose-6-phosphate synthase	bacterium HR41	70.3	K00697	otsA	trehalose 6-phosphate synthase
SspURHD0082GL000016	A0A445NAE4	betA	Choline dehydrogenase	Streptomyces netropsis (Streptoverticillium netropsis)	52.7	K00108	betA	choline dehydrogenase
SspURHD0082GL004218	A0A445NAE4	betA	Choline dehydrogenase	Streptomyces netropsis (Streptoverticillium netropsis)	37.7	K00108	betA	choline dehydrogenase
SspURHD0082GL004474	A0A6F8YUJ1	betA	Choline dehydrogenase	Phytohabitans suffuscus	54.8	K00108	betA	choline dehydrogenase
SspURHD0082GL004639	R4T1T4	betB	NAD/NADP-dependent betaine aldehyde dehydrogenase	Amycolatopsis keratiniphila	66	K00130	betB	betaine-aldehyde dehydrogenase

## Sheet: Sheet_9
Sheet 9. Uniprot-Blast results of the carbon storage regulator encoding gene annotated by KEGG database predicted in the genomes of seven Solirubrobacter species.
Query Sequence ID in genomes of strains of the genus Solirubrobacter	Accession in UniProt	Gene names	Description in UniProt	Organism in UniProt	Identities (%)	KEGG:Ko_id	KEGG:Ko_name	KEGG:Ko_definition
S. deserti CPCC 204708T
CPCC204708GL000867	A0A660LG32	csrA	Translational regulator CsrA	Solirubrobacter pauli	98.6	K03563	csrA	carbon storage regulator
CPCC204708GL002632	A0A660LBI7	csrA	Translational regulator CsrA	Solirubrobacter pauli	93.1	K03563	csrA	carbon storage regulator
S. phytolaccae KCTC 29190T
KCTC29190GL004783	A0A660LG32	csrA	Translational regulator CsrA	Solirubrobacter pauli	100	K03563	csrA	carbon storage regulator
KCTC29190GL005956	A0A660LBI7	csrA	Translational regulator CsrA	Solirubrobacter pauli	94.4	K03563	csrA	carbon storage regulator
S. ginsenosidimutans DSM 21036T
DSM21036GL001395	A0A660LBI7	csrA	Translational regulator CsrA	Solirubrobacter pauli	80.6	K03563	csrA	carbon storage regulator
DSM21036GL003282	A0A660LG32	csrA	Translational regulator CsrA	Solirubrobacter pauli	100	K03563	csrA	carbon storage regulator
S. taibaiensis KCTC 29222T
KCTC29222GL005851	A0A660LG32	csrA	Translational regulator CsrA	Solirubrobacter pauli	100	K03563	csrA	carbon storage regulator
KCTC29222GL002022	A0A660LBI7	csrA	Translational regulator CsrA	Solirubrobacter pauli	94.4	K03563	csrA	carbon storage regulator
S. pauli JCM 13025T
SpaDSM14954GL001503	A0A660LG32	csrA	Translational regulator CsrA	Solirubrobacter pauli	100	K03563	csrA	carbon storage regulator
SpaDSM14954GL002251	A0A660LBI7	csrA	Translational regulator CsrA	Solirubrobacter pauli	100	K03563	csrA	carbon storage regulator
S. soli DSM 22325T
SsoDSM22325GL003640	A0A660LBI7	csrA	Translational regulator CsrA	Solirubrobacter pauli	83.3	K03563	csrA	carbon storage regulator
SsoDSM22325GL007439	A0A660LG32	csrA	Translational regulator CsrA	Solirubrobacter pauli	98.7	K03563	csrA	carbon storage regulator
Candidatus S. pratensis sp. nov.
SspURHD0082GL000302	A0A660LBI7	csrA	Translational regulator CsrA	Solirubrobacter pauli	84.5	K03563	csrA	carbon storage regulator
SspURHD0082GL002337	A0A660LG32	csrA	Translational regulator CsrA	Solirubrobacter pauli	100	K03563	csrA	carbon storage regulator

[truncated: 3 more sheets: Sheet_10, Sheet_11, Sheet_12]
