# Supplementary material for: Environmental distribution and genomic characteristics of Solirubrobacter, with proposal of two novel species
Source: Front Microbiol. 2023 Dec 1;14:1267771. doi: 10.3389/fmicb.2023.1267771 (PMC10722151; doi:10.3389/fmicb.2023.1267771)
Supplement: Supplementary file 3 [file Data_Sheet_3.xlsx]

## Sheet: S. deserti CPCC 204708
Query Sequence ID in genomes of strain CPCC 204708	Accession in TCDB	The ABC superfamily in TCDB	Description in TCDB	Scientific name in TCDB	e value in TCDB	identities (%)	positives (%)	KEGG:Ko_id	KEGG:Ko_name	KEGG:Ko_definition
CPCC204708GL002811	P0AFK6	3.A.1.11.1	Spermidine/putrescine transport system permease protein	Escherichia coli	1.25948e-55	40.6	64.4	K11070	potC	spermidine/putrescine transport system permease protein
CPCC204708GL002812	P31135	3.A.1.11.2	Putrescine transport system permease protein	Escherichia coli	2.18131e-49	36	54.9	K11071	potB	spermidine/putrescine transport system permease protein
CPCC204708GL002813	Q7A676	3.A.1.11.8	PotD protein	Staphylococcus aureus (strain N315)	1.48772e-30	26.9	48.2	K11069	potD	spermidine/putrescine transport system substrate-binding protein
CPCC204708GL002814	Q3MAR5	3.A.1.11.10	Spermidine/putrescine import ATP-binding protein	Anabaena variabilis (strain ATCC 29413 / PCC 7937)	5.14063e-105	50.3	67.6	K11072	potA	spermidine/putrescine transport system ATP-binding protein
CPCC204708GL001668	Q3MAR5	3.A.1.11.10	Spermidine/putrescine import ATP-binding protein	Anabaena variabilis (strain ATCC 29413 / PCC 7937)	3.55439e-95	47.6	66.9	K11072	potA	spermidine/putrescine transport system ATP-binding protein
CPCC204708GL001669	P0AFK6	3.A.1.11.1	Spermidine/putrescine transport system permease protein	Escherichia coli	3.25446e-40	34.6	58.3	K11070	potC	spermidine/putrescine transport system permease protein
CPCC204708GL001670	P31135	3.A.1.11.2	Putrescine transport system permease protein	Escherichia coli	1.46982e-37	29.7	53.8	K11071	potB	spermidine/putrescine transport system permease protein
CPCC204708GL001671	Q97Q45	3.A.1.11.7	Spermidine/putrescine ABC transporter, spermidine/putrescine-binding protein	Streptococcus pneumoniae serotype 4 (strain ATCC BAA-334 / TIGR4)	1.10173e-26	27.6	48.1	K11069	potD	spermidine/putrescine transport system substrate-binding protein
CPCC204708GL000590	Q87WH5	3.A.1.12.10	Glycine betaine/choline OpuC ABC transporter, ATP-binding protein	Pseudomonas syringae	1.13025e-98	50.5	67.3	K05847	opuA	osmoprotectant transport system ATP-binding protein
CPCC204708GL000591	Q45461	3.A.1.12.3	Choline transport system permease protein	Bacillus subtilis	6.83648e-37	37.4	58.3	K05846	opuBD	osmoprotectant transport system permease protein
CPCC204708GL000592	O34878	3.A.1.12.4	Glycine betaine/carnitine/choline transport system permease protein	Bacillus subtilis	1.05002e-32	34.2	61.1	K05846	opuBD	osmoprotectant transport system permease protein
CPCC204708GL002075	P29724	3.A.1.2.10	Membrane lipoprotein tmpC precursor	Treponema pallidum	1.26899e-31	26.8	47.6	K07335	bmpA, bmpB, tmpC	basic membrane protein A and related proteins
CPCC204708GL005596	P29725	3.A.1.2.10	Membrane lipoprotein tmpC precursor	Treponema pallidum	2.41875e-50	32	52	K07335	bmpA, bmpB, tmpC	basic membrane protein A and related proteins
CPCC204708GL001030	P0ABP3	2.A.61.1.1	Anaerobic C4-dicarboxylate transporter	Escherichia coli	0.376766	19.6	39.9	K13310	desV, eryCI	dTDP-3-amino-3,4,6-trideoxy-alpha-D-glucose transaminase
CPCC204708GL001454	Q92WK4	3.A.1.2.11	Probable ABC transporter sugar- binding protein	Rhizobium meliloti	1.80616e-125	64.2	77.6	K17202	eryG	erythritol transport system substrate-binding protein
CPCC204708GL001455	Q1M4Q8	3.A.1.2.16	Periplasmic erythritol binding protein	Rhizobium leguminosarum bv. viciae (strain 3841)	1.08417e-130	59.1	74.5	K17203	eryF	erythritol transport system permease protein
CPCC204708GL001456	Q1M4Q7	3.A.1.2.16	Periplasmic erythritol binding protein	Rhizobium leguminosarum bv. viciae (strain 3841)	0	57.6	73.9	K17204	eryE	erythritol transport system ATP-binding protein
CPCC204708GL005634	P0C560	3.A.1.7.2	Phosphate import ATP-binding protein	Mycobacterium smegmatis	8.99076e-129	71.3	81.4	K02036	pstB	phosphate transport system ATP-binding protein
CPCC204708GL005635	Q7WTY6	3.A.1.7.2	PstA	Mycobacterium smegmatis	1.13243e-75	47.4	67.2	K02038	pstA	phosphate transport system permease protein
CPCC204708GL005636	Q7WTY7	3.A.1.7.2	PstC	Mycobacterium smegmatis	2.81484e-79	46.2	64	K02037	pstC	phosphate transport system permease protein
CPCC204708GL005637	Q7WTY8	3.A.1.7.2	PstS	Mycobacterium smegmatis	5.94699e-71	39.1	57.4	K02040	pstS	phosphate transport system substrate-binding protein
CPCC204708GL005647	O51233	3.A.1.7.5	Phosphate ABC transporter,periplasmic phosphate-binding protein	Borrelia burgdorferi (strain ATCC 35210 / B31 / CIP 102532 / DSM 4680)	5.42156e-18	26.2	44.7	K02040	pstS	phosphate transport system substrate-binding protein
CPCC204708GL005648	Q7WTY7	3.A.1.7.2	PstC	Mycobacterium smegmatis	3.50459e-25	29.9	47.8	K02037	pstC	phosphate transport system permease protein
CPCC204708GL005649	Q7WTY7	3.A.1.7.2	PstC	Mycobacterium smegmatis	3.13816e-30	30	48.6	K02038	pstA	phosphate transport system permease protein
CPCC204708GL005650	P0AAH0	3.A.1.7.1	Phosphate transport system permease protein	Escherichia coli	1.58322e-80	49.2	70	K02036	pstB	phosphate transport system ATP-binding protein
CPCC204708GL001829	Q55387	3.A.1.4.2	HYPOTHETICAL 46.7 kDa PROTEIN	Synechocystis sp. (strain PCC 6803)	9.7302e-21	27.2	40.5	K01999	livK	branched-chain amino acid transport system substrate-binding protein
CPCC204708GL002316	P21628	3.A.1.4.8	Leucine-, isoleucine-, valine-, threonine-, and alanine-binding protein	Pseudomonas aeruginosa (strain ATCC 15692 / PAO1 / 1C / PRS 101 / LMG 12228)	4.21751e-35	31.2	49.2	K01998	livM	branched-chain amino acid transport system permease protein
CPCC204708GL002317	P0AEX7	3.A.1.4.1	High-affinity branched-chain amino acid transport system permease protein	Escherichia coli	3.09744e-33	30.7	49.2	K01997	livH	branched-chain amino acid transport system permease protein
CPCC204708GL002318	Q8YU22	3.A.1.4.12	ATP-binding protein of branched-chain amino acid ABC transporter	Nostoc sp. (strain PCC 7120 / SAG 25.82 / UTEX 2576)	3.13921e-65	42.4	65.5	K01995	livG	branched-chain amino acid transport system ATP-binding protein
CPCC204708GL003006	Q8DQI1	3.A.1.4.10	ABC transporter ATP-binding protein-branched chain amino acid transport	Streptococcus pneumoniae (strain ATCC BAA-255 / R6)	4.2223e-18	23.8	41.5	K01999	livK	branched-chain amino acid transport system substrate-binding protein
CPCC204708GL003331	Q6N8W2	3.A.1.4.11	Branched-chain amino acid transport system ATP-binding protein	Branched-chain amino acid transport system ATP-binding protein	3.67793e-30	45.1	57.5	K01996	livF	branched-chain amino acid transport system ATP-binding protein
CPCC204708GL004994	Q9L3M3	3.A.1.4.3	Periplasmic binding protein	Rhizobium leguminosarum (biovar viciae)	3.63947e-19	27.6	40.5	K01999	livK	branched-chain amino acid transport system substrate-binding protein
CPCC204708GL004995	P21627	3.A.1.4.8	Leucine-, isoleucine-, valine-, threonine-, and alanine-binding protein	Pseudomonas aeruginosa (strain ATCC 15692 / PAO1 / 1C / PRS 101 / LMG 12228)	1.2619e-72	43.2	65.2	K01997	livH	branched-chain amino acid transport system permease protein
CPCC204708GL004996	P22729	3.A.1.4.1	High-affinity branched-chain amino acid transport system permease protein	Escherichia coli	2.71328e-54	34.7	50.4	K01998	livM	branched-chain amino acid transport system permease protein
CPCC204708GL004997	P0A9S7	3.A.1.4.1	High-affinity branched-chain amino acid transport system permease protein	Escherichia coli	5.12717e-83	48.8	70.1	K01995	livG	branched-chain amino acid transport system ATP-binding protein
CPCC204708GL004998	Q8DQH7	3.A.1.4.10	ABC transporter ATP-binding protein-branched chain amino acid transport	Streptococcus pneumoniae (strain ATCC BAA-255 / R6)	3.79516e-85	53.2	75.3	K01996	livF	branched-chain amino acid transport system ATP-binding protein
CPCC204708GL005191	CAI09139	3.A.1.4.15	putative ABC	transporter[Aromatoleum aromaticum EbN1]	6.21822e-43	29.8	52.1	K01997	livH	branched-chain amino acid transport system permease protein
CPCC204708GL005192	CAI09140	3.A.1.4.15	putative ABC	transporter [Aromatoleum aromaticum EbN1]	6.68752e-36	29.7	51.5	K01998	livM	branched-chain amino acid transport system permease protein
CPCC204708GL005193	CAI09138	3.A.1.4.15	putative ABC transporter subunit	Aromatoleum aromaticum EbN1	7.20104e-22	24.9	41.7	K01999	livK	branched-chain amino acid transport system substrate-binding protein
CPCC204708GL005194	CAI09141	3.A.1.4.15	putativ ABC-transporter	Aromatoleum aromaticum EbN1	3.70432e-54	38.5	57.4	K01995	livG	branched-chain amino acid transport system ATP-binding protein
CPCC204708GL005195	CAI09142	3.A.1.4.15	putative ABC-transporter	Aromatoleum aromaticum EbN1	1.38536e-58	41	64.4	K01996	livF	branched-chain amino acid transport system ATP-binding protein
CPCC204708GL005434	Q9L3M3	3.A.1.4.3	Periplasmic binding protein	Rhizobium leguminosarum (biovar viciae)	1.67663e-18	26.6	39.7	K01999	livK	branched-chain amino acid transport system substrate-binding protein
CPCC204708GL005525	P04816	3.A.1.4.1	Leucine-specific binding protein precursor	Escherichia coli	0.000296544	24.8	41.6	K01999	livK	branched-chain amino acid transport system substrate-binding protein
CPCC204708GL006329	AKM83893	3.A.1.4.14	Fe(3+)-transporting ATPase, branched-chain amino acid transport system ATP-binding protein	Candidatus Campbellbacteria bacterium GW2011_OD1_34_28	3.23627e-44	36.8	59.6	K01996	livF	branched-chain amino acid transport system ATP-binding protein
CPCC204708GL002080	P30750	3.A.1.24.1	D-methionine transport ATP-binding protein	Escherichia coli	7.27285e-86	54.1	68.1	K02071	metN	D-methionine transport system ATP-binding protein
CPCC204708GL002081	Q9HT69	3.A.1.24.5	D-methionine ABC transporter membrane protein	Pseudomonas aeruginosa (strain ATCC 15692 / PAO1 / 1C / PRS 101 / LMG 12228)	1.4027e-66	48.1	69.3	K02072	metI	D-methionine transport system permease protein
CPCC204708GL002082	Q9HT68	3.A.1.24.5	Probable TonB-dependent receptor	Pseudomonas aeruginosa (strain ATCC 15692 / PAO1 / 1C / PRS 101 / LMG 12228)	1.40711e-76	48.9	66	K02073	metQ	D-methionine transport system substrate-binding protein
CPCC204708GL004001	P50332	3.A.1.102.1	Nodulation protein I	Rhizobium galegae	7.33286e-67	40.6	57	K09695	nodI	lipooligosaccharide transport system ATP-binding protein
CPCC204708GL004002	P50333	3.A.1.102.1	Nodulation protein J	Rhizobium galegae	8.23283e-33	26.4	48.7	K09694	nodJ	lipooligosaccharide transport system permease protein
CPCC204708GL000648	Q8TZQ3	3.A.1.1.16	Putative sugar transport ATP-hydrolyzing	Pyrococcus furiosus	1.56152e-104	50.3	66.2	K10112	msmX, msmK, malK, sugC, ggtA, msiK	multiple sugar transport system ATP-binding protein
CPCC204708GL000649	Q8TZQ3	3.A.1.1.16	Putative sugar transport ATP-hydrolyzing	Pyrococcus furiosus	5.96908e-102	46.6	65.8	K10112	msmX, msmK, malK, sugC, ggtA, msiK	multiple sugar transport system ATP-binding protein
CPCC204708GL001203	WP_022543180.1	3.A.1.1.53	sn-glycerol-3-phosphate ABC transporter ATP-binding protein UgpC	Bifidobacterium animalis	9.82304e-122	52.9	67.2	K10112	msmX, msmK, malK, sugC, ggtA, msiK	multiple sugar transport system ATP-binding protein
CPCC204708GL001735	Q9L027	3.A.1.1.21	Putative sugar-binding lipoprotein	Streptomyces coelicolor	4.68174e-49	31.7	47	K10117	msmE	raffinose/stachyose/melibiose transport system substrate-binding protein
CPCC204708GL001736	Q8YU29	3.A.1.1.52	Sugar ABC transport system, permease protein	Nostoc sp. (strain PCC 7120 / SAG 25.82 / UTEX 2576)	6.40287e-47	35	56.4	K10118	msmF	raffinose/stachyose/melibiose transport system permease protein
CPCC204708GL001737	Q8RJU8	3.A.1.1.18	Transmembrane protein	Streptomyces olivaceoviridis (Streptomyces corchorusii)	2.69412e-50	33.2	56.2	K10119	msmG	raffinose/stachyose/melibiose transport system permease protein
CPCC204708GL002806	O50454	3.A.1.1.31	PROBABLE SUGAR-TRANSPORT ATP-BINDING PROTEIN ABC TRANSPORTER SUGC	Mycobacterium tuberculosis	2.87611e-111	48.6	63.8	K10112	msmX, msmK, malK, sugC, ggtA, msiK	multiple sugar transport system ATP-binding protein
CPCC204708GL003333	P10907	3.A.1.1.3	SN-glycerol-3-phosphate transport ATP-binding protein	Escherichia coli	3.81955e-75	43.8	58.8	K10112	msmX, msmK, malK, sugC, ggtA, msiK	multiple sugar transport system ATP-binding protein
CPCC204708GL004208	Q9FBS7	3.A.1.1.43	Putative sugar-binding integral membrane transport protein	Streptomyces coelicolor (strain ATCC BAA-471 /A3(2) / M145)	1.47305e-38	34	53.2	K10119	msmG	raffinose/stachyose/melibiose transport system permease protein
CPCC204708GL004211	Q9FBS6	3.A.1.1.43	Putative sugar-transporter integral membrane protein	Streptomyces coelicolor (strain ATCC BAA-471 /A3(2) / M145)	4.40642e-47	35.2	54.4	K10118	msmF	raffinose/stachyose/melibiose transport system permease protein
CPCC204708GL004209	D3R799	3.A.1.1.53	Raffinose-binding protein	Bifidobacterium animalis subsp. lactis (strain BB-12)	3.33861e-23	25.8	42.5	K10117	msmE	raffinose/stachyose/melibiose transport system substrate-binding protein
CPCC204708GL005967	O50454	3.A.1.1.31	PROBABLE SUGAR-TRANSPORT ATP-BINDING PROTEIN ABC TRANSPORTER SUGC	Mycobacterium tuberculosis	1.08089e-159	61.6	74.7	K10112	msmX, msmK, malK, sugC, ggtA, msiK	multiple sugar transport system ATP-binding protein
CPCC204708GL006587	Q9L027	3.A.1.1.21	Putative sugar-binding lipoprotein	Streptomyces coelicolor	1.88231e-16	24.3	41.8	K10117	msmE	raffinose/stachyose/melibiose transport system substrate-binding protein
CPCC204708GL006588	O53484	3.A.1.1.61	Probable sugar-transport integral membrane protein ABC transporter	Mycobacterium tuberculosis (strain ATCC 25618 / H37Rv)	1.18337e-50	32.5	56.7	K10118	msmF	raffinose/stachyose/melibiose transport system permease protein
CPCC204708GL006589	Q6MNM1	3.A.1.1.51	ABC-type Maltose/ Maltodextrin permease	Bdellovibrio bacteriovorus (strain ATCC 15356 / DSM 50701 / NCIB 9529 / HD100)		32.1	57.9	K10119	msmG	raffinose/stachyose/melibiose transport system permease protein
CPCC204708GL006590	Q72L52	3.A.1.1.25	Sugar-binding transport ATP-binding protein	Thermus thermophilus (strain HB27 / ATCC BAA-163 / DSM 7039)	4.45109e-117	53.3	66.2	K10112	msmX, msmK, malK, sugC, ggtA, msiK	multiple sugar transport system ATP-binding protein
CPCC204708GL006063	O50503	3.A.1.2.24	Solute-binding protein	Streptomyces coelicolor (strain ATCC BAA-471 / A3(2) / M145)	7.73257e-56	34.3	54.1	K10543	xylF	D-xylose transport system substrate-binding protein
CPCC204708GL006064	O50504	3.A.1.2.24	Probable ABC-transport system ATP binding protein	Streptomyces coelicolor (strain ATCC BAA-471 / A3(2) / M145)	4.52811e-85	57	73.8	K10545	xylG	D-xylose transport system ATP-binding protein
CPCC204708GL006065	O50505	3.A.1.2.24	Probable ABC-type transmembrane transport protein	Streptomyces coelicolor (strain ATCC BAA-471 / A3(2) /M145)	1.09386e-75	35.7	56.6	K10544	xylH	D-xylose transport system permease protein

## Sheet: S. phytolaccae KCTC 29190
Query Sequence ID in genomes of strain KCTC 29190	Accession in TCDB	The ABC superfamily in TCDB	Description in TCDB	Scientific name in TCDB	e value in TCDB	identities (%)	positives (%)	KEGG:Ko_name	KEGG:Ko_definition
KCTC29190GL000180	P77795	3.A.1.11.9	Uncharacterized ABC transporter ATP-binding protein	Escherichia coli (strain K12)	5.82303e-97	52.6	68.3	K11072	spermidine/putrescine transport system ATP-binding protein [EC:7.6.2.11]
KCTC29190GL000181	P0AFK6	3.A.1.11.1	Spermidine/putrescine transport system permease protein	Escherichia coli	3.04427e-42	34.6	59.1	K11070	spermidine/putrescine transport system permease protein
KCTC29190GL000182	P31135	3.A.1.11.2	Putrescine transport system permease protein	Escherichia coli	1.15099e-38	29.1	54.5	K11071	spermidine/putrescine transport system permease protein
KCTC29190GL000183	Q7A676	3.A.1.11.8	PotD protein	Staphylococcus aureus (strain N315)	6.75702e-26	28.3	48.8	K11069	spermidine/putrescine transport system substrate-binding protein
KCTC29190GL001688	P0AFK6	3.A.1.11.1	Spermidine/putrescine transport system permease protein	Escherichia coli	1.18668e-55	38.9	63	K11070	spermidine/putrescine transport system permease protein
KCTC29190GL001689	P0AFK4	3.A.1.11.1	Spermidine/putrescine transport system permease protein	Escherichia coli	2.9828e-49	36.3	57.8	K11071	spermidine/putrescine transport system permease protein
KCTC29190GL001690	Q7A676	3.A.1.11.8	PotD protein	Staphylococcus aureus (strain N315)	6.64962e-30	25.6	50.5	K11069	spermidine/putrescine transport system substrate-binding protein
KCTC29190GL001691	Q3MAR5	3.A.1.11.10	Spermidine/putrescine import ATP-binding protein	Anabaena variabilis (strain ATCC 29413 / PCC 7937)	4.26453e-101	49.8	68.3	K11072	spermidine/putrescine transport system ATP-binding protein [EC:7.6.2.11]
KCTC29190GL003233	Q87WH5	3.A.1.12.10	Glycine betaine/choline OpuC ABC transporter, ATP-binding protein	Pseudomonas syringae	1.763e-95	48.7	66	K05847	osmoprotectant transport system ATP-binding protein [EC:7.6.2.9]
KCTC29190GL003234	Q93A34	3.A.1.12.8	BilEB	Listeria monocytogenes	1.25203e-36	40.1	58.8	K05846	osmoprotectant transport system permease protein
KCTC29190GL003235	O34878	3.A.1.12.4	Glycine betaine/carnitine/choline transport system permease protein opuCB	Bacillus subtilis	7.31833e-34	33.2	60.4	K05846	osmoprotectant transport system permease protein
KCTC29190GL003236	Q8Q040	3.A.1.12.11	Glycine betaine-binding protein	Methanosarcina mazei	4.75464e-37	30.3	48.3	K05846	osmoprotectant transport system permease protein
KCTC29190GL006033	P29724	3.A.1.2.10	Membrane lipoprotein tmpC precursor (Membrane protein C) (35 kDa antigen) (Lipoprotein TpN35)	Treponema pallidum	5.84516e-53	32.8	51.7	K07335	basic membrane protein A and related proteins
KCTC29190GL006826	Q1M4Q7	3.A.1.2.16	ATP binding component of erythritol ABC transporter	Rhizobium leguminosarum bv. viciae (strain 3841)	0	57.4	72.9	K17204	erythritol transport system ATP-binding protein
KCTC29190GL006827	Q1M4Q8	3.A.1.2.16	Erythritol permease, component of ABC transporter	Rhizobium leguminosarum bv. viciae (strain 3841)	4.05169e-131	57.6	74.5	K17203	erythritol transport system permease protein
KCTC29190GL006828	Q92WK4	3.A.1.2.11	Probable ABC transporter sugar-binding protein	Rhizobium meliloti (Sinorhizobium meliloti)	4.71481e-127	65.6	78.9	K17202	erythritol transport system substrate-binding protein
KCTC29190GL000777	Q7WTY8	3.A.1.7.2	PstS	Mycobacterium smegmatis	1.0848e-67	38.5	55.8	K02040	phosphate transport system substrate-binding protein
KCTC29190GL000778	Q7WTY7	3.A.1.7.2	PstC	Mycobacterium smegmatis	1.27553e-80	47.8	64.6	K02037	phosphate transport system permease protein
KCTC29190GL000779	Q7WTY6	3.A.1.7.2	PstA	Mycobacterium smegmatis	2.30442e-78	49.1	68	K02038	phosphate transport system permease protein
KCTC29190GL000780	P0C560	3.A.1.7.2	Phosphate import ATP-binding protein	Mycobacterium smegmatis	5.10638e-130	71.7	81.8	K02036	phosphate transport system ATP-binding protein [EC:7.3.2.1]
KCTC29190GL006649	O51233	3.A.1.7.5	Phosphate ABC transporter, periplasmic phosphate-binding protein	Borrelia burgdorferi (strain ATCC 35210/ B31 / CIP 102532 / DSM 4680)	2.17351e-18	25.3	42.6	K02040	phosphate transport system substrate-binding protein
KCTC29190GL006650	P0A630	3.A.1.7.4	Phosphate transport system permease protein	Mycobacterium tuberculosis	1.02791e-23	28.1	48.4	K02037	phosphate transport system permease protein
KCTC29190GL006651	Q7WTY7	3.A.1.7.2	PstC	Mycobacterium smegmatis	5.40341e-28	30.6	46.8	K02038	phosphate transport system permease protein
KCTC29190GL006652	P0AAH0	3.A.1.7.1	Phosphate import ATP-binding protein pstB	Escherichia coli	3.01699e-79	48.6	69.2	K02036	phosphate transport system ATP-binding protein [EC:7.3.2.1]
KCTC29190GL000227	P21629	3.A.1.4.8	High-affinity branched-chain amino acid transport ATP-binding protein BraF OS=	Pseudomonas aeruginosa (strain ATCC 15692 / PAO1 / 1C / PRS 101 / LMG 12228)	5.24478e-69	45	63.7	K01995	branched-chain amino acid transport system ATP-binding protein
KCTC29190GL000228	Q8YU20	3.A.1.4.12	ATP-binding protein of branched-chain amino acid ABC transporter	Nostoc sp. (strain PCC 7120 / SAG 25.82 /UTEX 2576)	3.66462e-75	52.1	70.9	K01996	branched-chain amino acid transport system ATP-binding protein
KCTC29190GL000229	P21627	3.A.1.4.8	High-affinity branched-chain amino acid transport ATP-binding protein BraF OS=	Pseudomonas aeruginosa (strain ATCC 15692 / PAO1 / 1C / PRS 101 / LMG 12228)	1.5767e-38	30.4	50.2	K01997	branched-chain amino acid transport system permease protein
KCTC29190GL000230	P22729	3.A.1.4.1	High-affinity branched-chain amino acid transport system permease protein	Escherichia coli	8.03218e-51	34.9	53.4	K01998	branched-chain amino acid transport system permease protein
KCTC29190GL000231	Q6N8W4	3.A.1.4.11	Putative branched-chain amino acid transport system substrate-binding protein	Rhodopseudomonas palustris(strain ATCC BAA-98 / CGA009)	2.66195e-16	25.4	43.5	K01999	branched-chain amino acid transport system substrate-binding protein
KCTC29190GL000420	P21628	3.A.1.4.8	High-affinity branched-chain amino acid transport system permease protein	Pseudomonas aeruginosa (strain ATCC 15692 / PAO1 / 1C / PRS 101 / LMG 12228)	8.05829e-57	39.8	52.4	K01998	branched-chain amino acid transport system permease protein
KCTC29190GL002662	Q8DQH7	3.A.1.4.10	ABC transporter ATP-binding protein-branched chain amino acid transport	Streptococcus pneumoniae (strainATCC BAA-255 / R6)	3.33749e-86	53.2	76.2	K01996	branched-chain amino acid transport system ATP-binding protein
KCTC29190GL002663	Q8DQH8	3.A.1.4.10	ABC transporter ATP-binding protein-branched chain amino acid transport	Streptococcus pneumoniae (strainATCC BAA-255 / R6)	1.75772e-83	51.6	69.7	K01995	branched-chain amino acid transport system ATP-binding protein
KCTC29190GL002664	P21628	3.A.1.4.8	High-affinity branched-chain amino acid transport system permease protein BraE	Pseudomonas aeruginosa (strain ATCC 15692 / PAO1 / 1C / PRS 101 / LMG 12228)	9.1184e-55	34.8	49.2	K01998	branched-chain amino acid transport system permease protein
KCTC29190GL002665	Q8DQI0	3.A.1.4.10	ABC transporter ATP-binding protein-branched chain amino acid transport	Streptococcus pneumoniae (strainATCC BAA-255 / R6)	8.11629e-73	41.6	66.4	K01997	branched-chain amino acid transport system permease protein
KCTC29190GL002666	Q9L3M3	3.A.1.4.3	Periplasmic binding protein	Rhizobium leguminosarum (biovar viciae)	7.82931e-18	28.2	40.6	K01999	branched-chain amino acid transport system substrate-binding protein
KCTC29190GL004180	Q9L3M3	3.A.1.4.3	Periplasmic binding protein	Rhizobium leguminosarum (biovar viciae)	6.89511e-14	25.7	38.1	K01999	branched-chain amino acid transport system substrate-binding protein
KCTC29190GL004824	P22731	3.A.1.4.1	ABC transporter ATP-binding protein-branched chain amino acid transport	Streptococcus pneumoniae (strainATCC BAA-255 / R6)	1.94679e-34	42.5	60.5	K01996	branched-chain amino acid transport system ATP-binding protein
KCTC29190GL005115	P21175	3.A.1.4.8	High-affinity branched-chain amino acid transport system permease protein	Pseudomonas aeruginosa (strain ATCC 15692 / PAO1 / 1C / PRS 101 / LMG 12228)	3.40183e-19	24.3	42.9	K01999	branched-chain amino acid transport system substrate-binding protein
KCTC29190GL005245	Q8DQH9	3.A.1.4.10	ABC transporter ATP-binding protein-branched chain amino acid transport	Streptococcus pneumoniae (strainATCC BAA-255 / R6)	3.50494e-36	28.4	49.1	K01998	branched-chain amino acid transport system permease protein
KCTC29190GL005246	P0AEX7	3.A.1.4.1	High-affinity branched-chain amino acid transport system permease protein	Escherichia coli	1.67368e-34	31.4	49.8	K01997	branched-chain amino acid transport system permease protein
KCTC29190GL005247	Q8DQH7	3.A.1.4.10	ABC transporter ATP-binding protein-branched chain amino acid transport	Streptococcus pneumoniae (strainATCC BAA-255 / R6)	3.88689e-64	50	65	K01995	branched-chain amino acid transport system ATP-binding protein
KCTC29190GL006218	Q9L3M3	3.A.1.4.3	Periplasmic binding protein	Rhizobium leguminosarum (biovar viciae)	0.000235928	25.3	36.1	K01999	branched-chain amino acid transport system substrate-binding protein
KCTC29190GL006806	CAI09139	3.A.1.4.15	putative ABC-transporter	Aromatoleum aromaticum	2.22797e-43	31.8	52.9	K01997	branched-chain amino acid transport system permease protein
KCTC29190GL006807	CAI09140	3.A.1.4.8	putative ABC-transporter	Aromatoleum aromaticum	7.39627e-39	30.7	53	K01998	branched-chain amino acid transport system permease protein
KCTC29190GL006808	CAI09138	3.A.1.4.15	putative ABC-transporter subunit	Aromatoleum aromaticum	2.0653e-21	23.7	41	K01999	branched-chain amino acid transport system substrate-binding protein
KCTC29190GL006809	CAI09141	3.A.1.4.15	putative ABC-transporter	Aromatoleum aromaticum	2.25419e-56	40.2	59	K01995	branched-chain amino acid transport system ATP-binding protein
KCTC29190GL006810	CAI09142	3.A.1.4.15	putative ABC-transporter	Aromatoleum aromaticum	4.32827e-59	42.2	65.8	K01996	branched-chain amino acid transport system ATP-binding protein
KCTC29190GL001088	Q9HT68	3.A.1.24.5	Probable TonB-dependent receptor	Pseudomonas aeruginosa (strain ATCC 15692 / PAO1 / 1C / PRS 101 / LMG 12228)	3.00652e-76	48.4	65.1	K02073	D-methionine transport system substrate-binding protein
KCTC29190GL001089	Q9HT69	3.A.1.24.5	D-methionine ABC transporter membrane protein	Pseudomonas aeruginosa (strain ATCC 15692 / PAO1 / 1C / PRS 101 / LMG 12228)	3.51738e-67	49.8	71.2	K02072	D-methionine transport system permease protein
KCTC29190GL001090	P30750	3.A.1.24.1	D-methionine transport system permease protein	Escherichia coli	6.1118e-86	53.5	67.5	K02071	D-methionine transport system ATP-binding protein
KCTC29190GL002113	P50333	3.A.1.102.1	Nodulation protein J	Rhizobium galegae	1.10452e-32	26.1	49.8	K09694	lipooligosaccharide transport system permease protein
KCTC29190GL002114	P50332	3.A.1.102.1	Nodulation ATP-binding protein I	Rhizobium galegae	2.39831e-68	40.3	56.7	K09695	lipooligosaccharide transport system ATP-binding protein
KCTC29190GL000032	Q8TZQ3	3.A.1.1.16	Putative sugar transport ATP-hydrolyzing	Pyrococcus furiosus	3.6314e-103	50.6	66.5	K10112	multiple sugar transport system ATP-binding protein [EC:7.5.2.-]
KCTC29190GL000033	Q8TZQ3	3.A.1.1.16	Putative sugar transport ATP-hydrolyzing	Pyrococcus furiosus	1.59381e-100	47.5	65.9	K10112	multiple sugar transport system ATP-binding protein [EC:7.5.2.-]
KCTC29190GL001687	O50454	3.A.1.1.31	PROBABLE SUGAR-TRANSPORT ATP-BINDING PROTEIN ABC TRANSPORTER SUGC	Mycobacterium tuberculosis	1.93916e-114	49.2	64.1	K10112	multiple sugar transport system ATP-binding protein [EC:7.5.2.-]
KCTC29190GL003785	O50454	3.A.1.1.31	PROBABLE SUGAR-TRANSPORT ATP-BINDING PROTEIN ABC TRANSPORTER SUGC	Mycobacterium tuberculosis	5.3852e-160	62.8	75.3	K10112	multiple sugar transport system ATP-binding protein [EC:7.5.2.-]
KCTC29190GL004827	Q8TZQ3	3.A.1.1.16	Putative sugar transport ATP-hydrolyzing	Pyrococcus furiosus	1.76096e-78	57.7	74.1	K10112	multiple sugar transport system ATP-binding protein [EC:7.5.2.-]
KCTC29190GL004909	Q72L52	3.A.1.1.25	Sugar-binding transport ATP-binding protein	Thermus thermophilus (strain HB27 / ATCC BAA-163 / DSM 7039)	8.44066e-116	55.1	67.2	K10112	multiple sugar transport system ATP-binding protein [EC:7.5.2.-]
KCTC29190GL005765	Q9L0Q1	3.A.1.1.36	ABC transporter ATP-binding protein	Streptomyces coelicolor	1.79106e-122	52.5	68.9	K10112	multiple sugar transport system ATP-binding protein [EC:7.5.2.-]
KCTC29190GL007016	O50454	3.A.1.1.31	PROBABLE SUGAR-TRANSPORT ATP-BINDING PROTEIN ABC TRANSPORTER SUGC	Mycobacterium tuberculosis	1.42549e-143	58.4	72	K10112	multiple sugar transport system ATP-binding protein [EC:7.5.2.-]
KCTC29190GL004906	Q9L027	3.A.1.1.21	Putative sugar-binding lipoprotein	Streptomyces coelicolor	2.50129e-17	23.7	41.4	K10117	raffinose/stachyose/melibiose transport system substrate-binding protein
KCTC29190GL004907	O53484	3.A.1.1.61	Probable sugar-transport integral membrane protein ABC transporter	Mycobacterium tuberculosis (strain ATCC 25618 / H37Rv)	1.69469e-51	32.6	58.1	K10118	raffinose/stachyose/melibiose transport system permease protein
KCTC29190GL004908	Q9X9R5	3.A.1.1.23	CEBG protein	Streptomyces reticuli	6.0487e-48	34.7	57.2	K10119	raffinose/stachyose/melibiose transport system permease protein
KCTC29190GL000519	O50503	3.A.1.2.24	Solute-binding protein	Streptomyces coelicolor (strain ATCC BAA-471 / A3(2) / M145)	5.02477e-58	35.8	54.4	K10543	D-xylose transport system substrate-binding protein
KCTC29190GL000520	O50504	3.A.1.2.24	Probable ABC-transport system ATP binding protein	Streptomyces coelicolor (strain ATCC BAA-471 / A3(2) / M145)	4.99859e-87	58.6	74.7	K10545	D-xylose transport system ATP-binding protein [EC:7.5.2.10]
KCTC29190GL000521	O50505	3.A.1.2.24	Probable ABC-type transmembrane transport protein	Streptomyces coelicolor (strain ATCC BAA-471 / A3(2) /M145)	1.01795e-76	37	57.7	K10544	D-xylose transport system permease protein
KCTC29190GL005252	O50505	3.A.1.2.24	Probable ABC-type transmembrane transport protein	Streptomyces coelicolor (strain ATCC BAA-471 / A3(2) /M145)	7.47882e-72	35.2	56.4	K10544	D-xylose transport system permease protein
KCTC29190GL005253	O50504	3.A.1.2.24	Probable ABC-transport system ATP binding protein	Streptomyces coelicolor (strain ATCC BAA-471 / A3(2) / M145)	3.99054e-89	58.2	73.8	K10545	D-xylose transport system ATP-binding protein [EC:7.5.2.10]
KCTC29190GL005254	O50503	3.A.1.2.24	Solute-binding protein	Streptomyces coelicolor (strain ATCC BAA-471 / A3(2) / M145)	9.15993e-55	35.7	54.5	K10543	D-xylose transport system substrate-binding protein

## Sheet: S. taibaiensis KCTC 29222
Query Sequence ID in genomes of strain KCTC 29222	Accession in TCDB	The ABC superfamily in TCDB	Description in TCDB	Scientific name in TCDB	e value in TCDB	identities (%)	positives (%)	KEGG:Ko_id	KEGG:Ko_name	KEGG:Ko_definition
KCTC29222GL002315	Q97Q45	3.A.1.11.7	Spermidine/putrescine ABC transporter, spermidine/putrescine-binding protein	Streptococcus pneumoniae serotype 4 (strain ATCC BAA-334 / TIGR4)	2.4751e-27	28.1	47.5	K11069	potD	spermidine/putrescine transport system substrate-binding protein
KCTC29222GL002316	P31135	3.A.1.11.2	Putrescine transport system permease protein potH	Escherichia coli	5.92905e-37	29.4	53.5	K11071	potB	spermidine/putrescine transport system permease protein
KCTC29222GL002317	P0AFK6	3.A.1.11.1	Spermidine/putrescine transport system permease protein potC	Escherichia coli	6.59059e-41	34.6	57.7	K11070	potC	spermidine/putrescine transport system permease protein
KCTC29222GL002318	P77795	3.A.1.11.9	Uncharacterized ABC transporter ATP-binding protein YdcT	Escherichia coli (strain K12)	4.13119e-94	52	68	K11072	potA	spermidine/putrescine transport system ATP-binding protein
KCTC29222GL005058	P0AFK6	3.A.1.11.1	Spermidine/putrescine transport system permease protein potC	Escherichia coli	4.13849e-56	40.6	64.4	K11070	potC	spermidine/putrescine transport system permease protein
KCTC29222GL005059	P0AFK4	3.A.1.11.1	Spermidine/putrescine transport system permease protein potB	Escherichia coli	3.47692e-50	36.7	58.2	K11071	potB	spermidine/putrescine transport system permease protein
KCTC29222GL005060	Q7A676	3.A.1.11.8	PotD protein	Staphylococcus aureus (strain N315)	1.92128e-27	24.6	49.2	K11069	potD	spermidine/putrescine transport system substrate-binding protein
KCTC29222GL005061	Q3MAR5	3.A.1.11.10	Spermidine/putrescine import ATP-binding protein PotA	Anabaena variabilis (strain ATCC 29413 / PCC 7937)	2.46409e-103	49.4	67.4	K11072	potA	spermidine/putrescine transport system ATP-binding protein
KCTC29222GL002215	O53483	3.A.1.1.61	Probable sugar-transport integral membrane protein ABC transporter	Mycobacterium tuberculosis (strain ATCC 25618 / H37Rv)	9.01916e-52	33.7	54.8	K10119	msmG	raffinose/stachyose/melibiose transport system permease protein
KCTC29222GL002216	Q8YU29	3.A.1.1.52	Sugar ABC transport system, permease protein	Nostoc sp. (strain PCC 7120 / SAG 25.82 / UTEX 2576)	4.40259e-50	34.2	53.2	K10118	msmF	raffinose/stachyose/melibiose transport system permease protein
KCTC29222GL002217	Q9L027	3.A.1.1.21	Putative sugar-binding lipoprotein	Streptomyces coelicolor	1.15778e-46	31.6	46.5	K10117	msmE	raffinose/stachyose/melibiose transport system substrate-binding protein
KCTC29222GL003218	O50454	3.A.1.1.31	PROBABLE SUGAR-TRANSPORT ATP-BINDING PROTEIN ABC TRANSPORTER SUGC	Mycobacterium tuberculosis	1.08177e-59	48.4	65.3	K10112	msmX, msmK, malK, sugC, ggtA, msiK	multiple sugar transport system ATP-binding protein
KCTC29222GL004089	WP_022543180.1	3.A.1.1.53	sn-glycerol-3-phosphate ABC transporter ATP-binding protein UgpC	Bifidobacterium animalis	7.8042e-118	52.9	66.4	K10112	msmX, msmK, malK, sugC, ggtA, msiK	multiple sugar transport system ATP-binding protein
KCTC29222GL004907	O50454	3.A.1.1.31	PROBABLE SUGAR-TRANSPORT ATP- BINDING PROTEIN ABC TRANSPORTER SUGC	Mycobacterium tuberculosis	1.53133e-159	61.6	75.2	K10112	msmX, msmK, malK, sugC, ggtA, msiK	multiple sugar transport system ATP-binding protein
KCTC29222GL005057	O50454	3.A.1.1.31	PROBABLE SUGAR-TRANSPORT ATP-BINDING PROTEIN ABC TRANSPORTER SUGC	Mycobacterium tuberculosis	2.10604e-111	49.5	64.4	K10112	msmX, msmK, malK, sugC, ggtA, msiK	multiple sugar transport system ATP-binding protein
KCTC29222GL005755	O50454	3.A.1.1.31	PROBABLE SUGAR-TRANSPORT ATP-BINDING PROTEIN ABC TRANSPORTER SUGC	Mycobacterium tuberculosis	8.97966e-104	48.5	64.7	K10112	msmX, msmK, malK, sugC, ggtA, msiK	multiple sugar transport system ATP-binding protein
KCTC29222GL005756	Q72L52	3.A.1.1.25	Sugar-binding transport ATP-binding protein	Thermus thermophilus (strain HB27 / ATCC BAA-163 / DSM 7039)	5.08731e-102	45.2	62.9	K10112	msmX, msmK, malK, sugC, ggtA, msiK	multiple sugar transport system ATP-binding protein
KCTC29222GL005909	Q8L122	3.A.1.1.19	PalK	Agrobacterium tumefaciens	7.6374e-65	46.2	62.5	K10112	msmX, msmK, malK, sugC, ggtA, msiK	multiple sugar transport system ATP-binding protein
KCTC29222GL006708	O50454	3.A.1.1.31	PROBABLE SUGAR-TRANSPORT ATP-BINDING PROTEIN ABC TRANSPORTER SUGC	Mycobacterium tuberculosis	1.18597e-57	49.1	63.4	K10112	msmX, msmK, malK, sugC, ggtA, msiK	multiple sugar transport system ATP-binding protein
KCTC29222GL000372	Q9L027	3.A.1.1.21	Putative sugar-binding lipoprotein	Streptomyces coelicolor	4.48278e-16	25	41.4	K10117	msmE	raffinose/stachyose/melibiose transport system substrate-binding protein
KCTC29222GL000373	O53484	3.A.1.1.61	Probable sugar-transport integral membrane protein ABC transporter	Mycobacterium tuberculosis (strain ATCC 25618 / H37Rv)	6.16128e-47	31.8	56.2	K10118	msmF	raffinose/stachyose/melibiose transport system permease protein
KCTC29222GL000374	Q6MNM1	3.A.1.1.51	ABC-type Maltose/ Maltodextrin permease	Bdellovibrio bacteriovorus (strain ATCC 15356 / DSM 50701 / NCIB 9529 / HD100)	1.65782e-50	31.4	58.3	K10119	msmG	raffinose/stachyose/melibiose transport system permease protein
KCTC29222GL000375	Q72L52	3.A.1.1.25	Sugar-binding transport ATP- binding protein	Thermus thermophilus (strain HB27 / ATCC BAA-163 / DSM 7039)	1.44302e-113	55	67.9	K10112	msmX, msmK, malK, sugC, ggtA, msiK	multiple sugar transport system ATP-binding protein
KCTC29222GL000838	P29724	3.A.1.2.10	Membrane lipoprotein tmpC precursor (Membrane protein C) (35 kDa antigen) (Lipoprotein TpN35)	Treponema pallidum	1.69551e-51	31.7	51.6	K07335	bmpA, bmpB, tmpC	basic membrane protein A and related proteins
KCTC29222GL000839	Q8DU37	3.A.1.2.12	Putative sugar ABC transporter,ATP-binding protein	Streptococcus mutans	1.76682e-180	52.2	71.4	K23537	nupA	general nucleoside transport system ATP-binding protein
KCTC29222GL000840	A2RKA6	3.A.1.2.17	Purine/cytidine ABC transporter permease protein	Lactococcus lactis subsp. cremoris (strain MG1363)	1.11665e-58	32.6	52.6	K23535	nupB	general nucleoside transport system permease protein
KCTC29222GL000841	Q8DU39	3.A.1.2.12	Putative ABC sugar transporter, permease protein	Streptococcus mutans	1.86263e-63	41.4	57.9	K23536	nupC	general nucleoside transport system permease protein
KCTC29222GL003423	Q1M4Q7	3.A.1.2.16	ATP binding component of erythritol ABC transporter	Rhizobium leguminosarum bv. viciae (strain 3841)	1.0721e-180	56.2	73.2	K17204	eryE	erythritol transport system ATP-binding protein
KCTC29222GL003424	Q1M4Q8	3.A.1.2.16	Erythritol permease, component of ABC transporter	Rhizobium leguminosarum bv. viciae (strain 3841)	1.05479e-127	57.3	73.3	K17203	K17203, eryF	erythritol transport system permease protein
KCTC29222GL003425	Q92WK4	3.A.1.2.11	Probable ABC transporter sugar- binding protein	Rhizobium meliloti (Sinorhizobium meliloti)	2.8631e-124	64.2	77.6	K17202	K17202, eryG	erythritol transport system substrate-binding protein
KCTC29222GL006384	P0AAH0	3.A.1.7.1	Phosphate import ATP-binding protein pstB	Escherichia coli	3.16122e-80	49	70	K02036	pstB	phosphate transport system ATP-binding protein
KCTC29222GL006385	Q7WTY7	3.A.1.7.2	PstC	Mycobacterium smegmatis	9.56647e-29	30.6	47.5	K02038	pstA	phosphate transport system permease protein
KCTC29222GL006386	Q7WTY7	3.A.1.7.2	PstC	Mycobacterium smegmatis	1.29408e-26	31	50.2	K02037	pstC	phosphate transport system permease protein
KCTC29222GL006387	O51233	3.A.1.7.5	Phosphate ABC transporter, periplasmic phosphate-binding protein	Borrelia burgdorferi (strain ATCC 35210 / B31 / CIP 102532 / DSM 4680)	8.00441e-17	25.7	43.9	K02040	pstS	phosphate transport system substrate-binding protein
KCTC29222GL007408	Q7WTY8	3.A.1.7.2	PstS	Mycobacterium smegmatis	4.383e-75	40.7	58.5	K02040	pstS	phosphate transport system substrate-binding protein
KCTC29222GL007409	Q7WTY7	3.A.1.7.2	PstC	Mycobacterium smegmatis	3.11821e-78	45.9	63.4	K02037	pstC	phosphate transport system permease protein
KCTC29222GL007410	Q7WTY6	3.A.1.7.2	PstA	Mycobacterium smegmatis	7.53237e-77	47.4	67.6	K02038	pstA	phosphate transport system permease protein
KCTC29222GL007411	P0C560	3.A.1.7.2	Phosphate import ATP-binding protein pstB	Mycobacterium smegmatis	2.54003e-130	72.5	81.8	K02036	pstB	phosphate transport system ATP-binding protein
KCTC29222GL002259	Q6N8W4	3.A.1.4.11	Putative branched-chain amino acid transport system substrate-binding protein	Rhodopseudomonas palustris (strain ATCC BAA-98 / CGA009)	9.08545e-15	24.7	40.7	K01999	livK	branched-chain amino acid transport system substrate-binding protein
KCTC29222GL002260	P22729	3.A.1.4.1	High-affinity branched-chain amino acid transport system permease protein livM (LIV-I protein M)	Escherichia coli	1.07257e-52	36.6	54.6	K01998	livM	branched-chain amino acid transport system permease protein
KCTC29222GL002261	P21627	3.A.1.4.8	High-affinity branched-chain amino acid transport system permease protein BraD	Pseudomonas aeruginosa (strain ATCC 15692 / PAO1 / 1C / PRS 101 / LMG 12228)	8.0233e-40	30.7	49.8	K01997	livH	branched-chain amino acid transport system permease protein
KCTC29222GL002262	Q8DQH7	3.A.1.4.10	ABC transporter ATP-binding protein-branched chain amino acid transport	Streptococcus pneumoniae (strain ATCC BAA-255 / R6)	1.68448e-74	50.6	71.5	K01996	livF	branched-chain amino acid transport system ATP-binding protein
KCTC29222GL002263	Q8YU22	3.A.1.4.12	ATP-binding protein of branched- chain amino acid ABC transporter	Nostoc sp. (strain PCC 7120 / SAG 25.82 / UTEX 2576)	9.32549e-68	42.6	64.7	K01995	livG	branched-chain amino acid transport system ATP-binding protein
KCTC29222GL002684	Q55387	3.A.1.4.2	HYPOTHETICAL 46.7 kDa PROTEIN	Synechocystis sp. (strain PCC 6803)	4.16591e-17	26.8	37.9	K01999	livK	branched-chain amino acid transport system substrate-binding protein
KCTC29222GL003074	CAI09139	3.A.1.4.15	putative ABC-transporter	Aromatoleum aromaticum EbN1	3.29226e-42	29.5	51.3	K01997	livH	branched-chain amino acid transport system permease protein
KCTC29222GL003075	CAI09140	3.A.1.4.15	putative ABC-transporter	Aromatoleum aromaticum EbN1	1.359e-36	29.6	52.8	K01998	livM	branched-chain amino acid transport system permease protein
KCTC29222GL003076	CAI09138	3.A.1.4.15	putative ABC transporter subunit	Aromatoleum aromaticum EbN1	2.54793e-21	24.6	41.7	K01999	livK	branched-chain amino acid transport system substrate-binding protein
KCTC29222GL003077	CAI09141	3.A.1.4.15	putativ ABC-transporter	Aromatoleum aromaticum EbN1	5.27417e-52	40.5	57.7	K01995	livG	branched-chain amino acid transport system ATP-binding protein
KCTC29222GL003078	CAI09142	3.A.1.4.15	putative ABC-transporter	Aromatoleum aromaticum EbN1	1.3972e-56	40	67.4	K01996	livF	branched-chain amino acid transport system ATP-binding protein
KCTC29222GL004480	P22729	3.A.1.4.1	High-affinity branched-chain amino acid transport system permease protein livM (LIV-I protein M)	Escherichia coli	4.06301e-53	37.6	49.4	K01998	livM	branched-chain amino acid transport system permease protein
KCTC29222GL005332	Q8DQI1	3.A.1.4.10	ABC transporter substrate-binding protein-branched chain amino acid transport	Streptococcus pneumoniae(strain ATCC BAA-255 / R6)	1.12349e-19	24.6	40.6	K01999	livK	branched-chain amino acid transport system substrate-binding protein
KCTC29222GL005409	Q8DQH7	3.A.1.4.10	ABC transporter ATP-binding protein-branched chain amino acid transport	Streptococcus pneumoniae (strain ATCC BAA-255 / R6)	6.76046e-65	49.6	66.7	K01995	livG	branched-chain amino acid transport system ATP-binding protein
KCTC29222GL005410	P0AEX7	3.A.1.4.1	High-affinity branched-chain amino acid transport system permease protein livH	Escherichia coli	4.54901e-35	32	50.8	K01997	livH	branched-chain amino acid transport system permease protein
KCTC29222GL005411	Q8DQH9	3.A.1.4.10	ABC transporter membrane-spanning permease-branched chain amino acid transport	Streptococcus pneumoniae (strain ATCC BAA-255 / R6)	2.53446e-36	28.3	49.4	K01998	livM	branched-chain amino acid transport system permease protein
KCTC29222GL005626	Q8DQH7	3.A.1.4.10	ABC transporter ATP-binding protein-branched chain amino acid transport	Streptococcus pneumoniae (strain ATCC BAA-255 / R6)	3.04712e-84	51.9	75.7	K01996	livF	branched-chain amino acid transport system ATP-binding protein
KCTC29222GL005627	Q8DQH8	3.A.1.4.10	ABC transporter ATP-binding protein-branched chain amino acid transport	Streptococcus pneumoniae (strain ATCC BAA-255 / R6)	8.48898e-82	0.6	68.8	K01995	livG	branched-chain amino acid transport system ATP-binding protein
KCTC29222GL005628	P21628	3.A.1.4.8	High-affinity branched-chain amino acid transport system permease protein BraE	Pseudomonas aeruginosa (strain ATCC 15692 / PAO1 / 1C / PRS 101 / LMG 12228)	6.75844e-53	34.1	48.1	K01998	livM	branched-chain amino acid transport system permease protein
KCTC29222GL005629	Q8DQI0	3.A.1.4.10	ABC transporter membrane-spanning permease-branched chain amino acid transport	Pseudomonas aeruginosa (strain ATCC 15692 / PAO1 / 1C / PRS 101 / LMG 12228)	4.08597e-73	40.9	66.8	K01997	livH	branched-chain amino acid transport system permease protein
KCTC29222GL005630	Q9L3M3	3.A.1.4.3	Periplasmic binding protein	Rhizobium leguminosarum (biovar viciae)	1.55778e-15	27.6	40.6	K01999	livK	branched-chain amino acid transport system substrate-binding protein
KCTC29222GL005911	Q8DQH7	3.A.1.4.10	ABC transporter ATP-binding protein-branched chain amino acid transport	Streptococcus pneumoniae (strain ATCC BAA-255 / R6)	4.95765e-29	37.5	50.6	K01996	livF	branched-chain amino acid transport system ATP-binding protein
KCTC29222GL007288	Q8DQI1	3.A.1.4.10	ABC transporter substrate-binding protein-branched chain amino acid transport	Streptococcus pneumoniae (strain ATCC BAA-255 / R6)	9.7647e-19	25.1	41.8	K01999	livK	branched-chain amino acid transport system substrate-binding protein
KCTC29222GL003112	Q9HT69	3.A.1.24.5	D-methionine ABC transporter membrane protein	Pseudomonas aeruginosa (strain ATCC 15692 / PAO1 / 1C / PRS 101 / LMG 12228)	1.86421e-70	54	73.5	K02072	metI	D-methionine transport system permease protein
KCTC29222GL003755	Q9HT68	3.A.1.24.5	Probable TonB-dependent receptor	Pseudomonas aeruginosa (strain ATCC 15692 / PAO1 / 1C / PRS 101 / LMG 12228)	3.00146e-73	46.2	63.6	K02073	metQ	D-methionine transport system substrate-binding protein
KCTC29222GL003756	Q9HT69	3.A.1.24.5	D-methionine ABC transporter membrane protein	Pseudomonas aeruginosa (strain ATCC 15692 / PAO1 / 1C / PRS 101 / LMG 12228)	7.02237e-67	49.5	71.8	K02072	metI	D-methionine transport system permease protein
KCTC29222GL003757	P30750	3.A.1.24.1	D-methionine transport ATP-binding protein MetN	Escherichia coli	1.44942e-85	55.1	70.7	K02071	metN	D-methionine transport system ATP-binding protein
KCTC29222GL006890	Q9S213	3.A.1.14.22	Putative iron-siderophore uptake system transmembrane component	Streptomyces coelicolor (strain ATCC BAA-471 / A3(2) / M145)	2.69894e-102	48.3	67.2	K23186	fepD, fagA, cchC, desH	iron-siderophore transport system permease protein
KCTC29222GL006892	Q9S215	3.A.1.14.22	Putative iron-siderophore uptake system ATP-binding component	Streptomyces coelicolor (strain ATCC BAA-471 / A3(2) / M145)	2.68215e-128	74	84.8	K23188	fepC, fagC, cchE, desF	iron-siderophore transport system ATP-binding protein
KCTC29222GL006918	P72592	3.A.1.14.24	Iron(III) dicitrate transport system permease protein FecE	Synechocystis sp. (strain PCC 6803 / Kazusa)	8.35529e-106	60.6	75.6	K23188	fepC, fagC, cchE, desF	iron-siderophore transport system ATP-binding protein
KCTC29222GL005520	P50332	3.A.1.102.1	Nodulation ATP-binding protein I	Rhizobium galegae	1.10035e-66	40.2	56.8	K09695	nodI	lipooligosaccharide transport system ATP-binding protein
KCTC29222GL005521	P50333	3.A.1.102.1	Nodulation protein J	Rhizobium galegae	8.23046e-33	36.9	49.2	K09694	nodJ	lipooligosaccharide transport system permease protein
KCTC29222GL003527	O50503	3.A.1.2.24	Solute-binding protein	Streptomyces coelicolor (strain ATCC BAA-471 / A3(2) / M145)	5.22967e-99	45.2	63.8	K10543	xylF	D-xylose transport system substrate-binding protein
KCTC29222GL003528	O50504	3.A.1.2.24	Probable ABC-transport system ATP binding protein	Streptomyces coelicolor (strain ATCC BAA-471 / A3(2) / M145)	1.26422e-93	60.6	76.3	K10545	xylG	D-xylose transport system ATP-binding protein
KCTC29222GL003529	O50505	3.A.1.2.24	Probable ABC-type transmembrane transport protein	Streptomyces coelicolor (strain ATCC BAA-471 / A3(2) /M145)	1.64299e-105	42	60.4	K10544	xylH	D-xylose transport system permease protein
KCTC29222GL004683	O50505	3.A.1.2.24	Probable ABC-type transmembrane transport protein	Streptomyces coelicolor (strain ATCC BAA-471 / A3(2) /M145)	1.98883e-72	35	54.9	K10544	xylH	D-xylose transport system permease protein
KCTC29222GL004684	O50504	3.A.1.2.24	Probable ABC-transport system ATP binding protein	Streptomyces coelicolor (strain ATCC BAA-471 / A3(2) /M145)	4.09117e-83	56.1	73.4	K10545	xylG	D-xylose transport system ATP-binding protein
KCTC29222GL004685	O50503	3.A.1.2.24	Solute-binding protein	Streptomyces coelicolor (strain ATCC BAA-471 / A3(2) / M145)	2.07502e-56	34.8	55	K10543	xylF	D-xylose transport system substrate-binding protein
KCTC29222GL005419	A6LW10	3.A.1.2.26	D-xylose ABC transporter, periplasmic substrate-binding protein	Clostridium beijerinckii (strain ATCC 51743 / NCIMB 8052)	5.76691e-55	36.2	51.1	K10543	xylF	D-xylose transport system substrate-binding protein
KCTC29222GL005749	XP_020261152.1	9.B.446.1.6	acyltransferase-like protein At3g26840, chloroplastic isoform X2	Asparagus officinalis	0.609344	29.3	46.6	K10216	dmpD, xylF	2-hydroxymuconate-semialdehyde hydrolase

## Sheet: S. ginsenosidimutans DSM 21036
Query Sequence ID in genomes of strain DSM 21036	Accession in TCDB	The ABC superfamily in TCDB	Description in TCDB	Scientific name in TCDB	e value in TCDB	identities (%)	positives (%)	KEGG:Ko_id	KEGG:Ko_name	KEGG:Ko_definition
DSM21036GL001473	Q3MAR5	3.A.1.11.10	Spermidine/putrescine import ATP-binding protein PotA	Anabaena variabilis (strain ATCC 29413 / PCC 7937)	4.43922e-97	47.7	67.4	PotA	K11072	potA	spermidine/putrescine transport system ATP-binding protein
DSM21036GL001474	P0AFK6	3.A.1.11.1	Spermidine/putrescine transport system permease protein potC	Escherichia coli	5.79027e-43	34.7	59.2	potC	K11070	potC	spermidine/putrescine transport system permease protein
DSM21036GL001475	P0AFK4	3.A.1.11.1	Spermidine/putrescine transport system permease protein potB	Escherichia coli	6.69298e-40	34.5	58.8		K11071	potB	spermidine/putrescine transport system permease protein
DSM21036GL001476	Q97Q45	3.A.1.11.7	Spermidine/putrescine ABC transporter, spermidine/putrescine-binding protein	Streptococcus pneumoniae serotype 4 (strain ATCC BAA-334 / TIGR4)	3.55455e-30	30	49.5	potD	K11069	potD	spermidine/putrescine transport system substrate-binding protein
DSM21036GL003653	Q3MAR5	3.A.1.11.10	Spermidine/putrescine import ATP-binding protein PotA	Anabaena variabilis (strain ATCC 29413 / PCC 7937)	2.47825e-105	49.1	65.8	PotA	K11072	potA	spermidine/putrescine transport system ATP-binding protein
DSM21036GL003654	Q7A676	3.A.1.11.8	PotD protein	Staphylococcus aureus (strain N315)	1.15821e-26	24.6	47.9	potD	K11069	potD	spermidine/putrescine transport system substrate-binding protein
DSM21036GL003655	P0AFK4	3.A.1.11.1	Spermidine/putrescine transport system permease protein potB	Escherichia coli	5.47751e-50	37.1	57.8	potB	K11071	potB	spermidine/putrescine transport system permease protein
DSM21036GL003656	P0AFK6	3.A.1.11.1	Spermidine/putrescine transport system permease protein potC	Escherichia coli	1.18042e-54	39.5	62.1	potC	K11070	potC	spermidine/putrescine transport system permease protein
DSM21036GL002836	Q9L027	3.A.1.1.21	Putative sugar-binding lipoprotein	Streptomyces coelicolor	1.50503e-22	25.2	40.6		K10117	msmE	raffinose/stachyose/melibiose transport system substrate-binding protein
DSM21036GL002837	O53484	3.A.1.1.61	Probable sugar-transport integral membrane protein ABC transporter	Mycobacterium tuberculosis (strain ATCC 25618 / H37Rv)	9.2105e-58	36.7	59.5		K10118	msmF	raffinose/stachyose/melibiose transport system permease protein
DSM21036GL002838	Q6MNM1	3.A.1.1.51	ABC-type Maltose/ Maltodextrin permease	Bdellovibrio bacteriovorus (strain ATCC 15356 / DSM 50701 / NCIB 9529 / HD100)	6.942e-49	31	58.3		K10119	msmG	raffinose/stachyose/melibiose transport system permease protein
DSM21036GL003660	Q72L52	3.A.1.1.25	Sugar-binding transport ATP-binding protein	Thermus thermophilus (strain HB27 / ATCC BAA-163 / DSM 7039)	3.86387e-113	51.7	64.8		K10112	msmX, msmK, malK, sugC, ggtA, msiK	multiple sugar transport system ATP-binding protein
DSM21036GL004177	O50454	3.A.1.1.31	PROBABLE SUGAR-TRANSPORT ATP-BINDING PROTEIN ABC TRANSPORTER SUGC	Mycobacterium tuberculosis	3.575e-103	49	64.4	sugC	K10112	msmX, msmK, malK, sugC, ggtA, msiK	multiple sugar transport system ATP-binding protein
DSM21036GL004178	Q9KWT9	3.A.1.1.10	AlgS	Sphingomonas sp.	3.4095e-99	43.1	63.5		K10112	msmX, msmK, malK, sugC, ggtA, msiK	multiple sugar transport system ATP-binding protein
DSM21036GL005844	O50454	3.A.1.1.31	PROBABLE SUGAR-TRANSPORT ATP-BINDING PROTEIN ABC TRANSPORTER SUGC	Mycobacterium tuberculosis	5.24655e-153	60.6	72.3	sugC	K10112	msmX, msmK, malK, sugC, ggtA, msiK	multiple sugar transport system ATP-binding protein
DSM21036GL007704	Q9X103	3.A.1.1.22	Sugar ABC transporter, ATP-binding protein	Thermotoga maritima	9.69726e-127	49	66.5		K10112	msmX, msmK, malK, sugC, ggtA, msiK	multiple sugar transport system ATP-binding protein
DSM21036GL008445	Q8NMV1	3.A.1.1.45	ABC-type sugar transport system,ATPase component	Corynebacterium glutamicum (strain ATCC 13032 / DSM 20300 /JCM 1318 / LMG 3730 / NCIMB 10025)	2.33465e-116	51.3	65.4		K10112	msmX, msmK, malK, sugC, ggtA, msiK	multiple sugar transport system ATP-binding protein
DSM21036GL008659	O50454	3.A.1.1.31	PROBABLE SUGAR-TRANSPORT ATP-BINDING PROTEIN ABC TRANSPORTER SUGC	Mycobacterium tuberculosis	1.80152e-151	59.7	73.2	sugC	K10112	msmX, msmK, malK, sugC, ggtA, msiK	multiple sugar transport system ATP-binding protein
DSM21036GL003724	P29724	3.A.1.2.10	Membrane lipoprotein tmpC precursor (Membrane protein C) (35 kDa antigen) (Lipoprotein TpN35)	Treponema pallidum	1.83064e-49	32.7	53.8		K07335	bmpA, bmpB, tmpC	basic membrane protein A and related proteins
DSM21036GL003725	A2RKA7	3.A.1.2.17	Purine/cytidine ABC transporter ATP-binding protein	Lactococcus lactis subsp. cremoris (strain MG1363)	0	52.8	72.3	nupA	K23537	nupA	general nucleoside transport system ATP-binding protein
DSM21036GL003726	A2RKA6	3.A.1.2.17	Purine/cytidine ABC transporter permease protein	Lactococcus lactis subsp. cremoris (strain MG1363)	7.38539e-61	34.5	54.1	nupB	K23535	nupB	general nucleoside transport system permease protein
DSM21036GL003727	Q8DU39	3.A.1.2.12	Putative ABC sugar transporter, permease protein	Streptococcus mutans	1.26653e-64	40.9	57.8		K23536	nupC	general nucleoside transport system permease protein
DSM21036GL004171	WP_096125789.1	4.C.3.2.4	alpha/beta fold hydrolase	Pseudomonas congelans	3.26252e-05	27.3	40.2		K10216	dmpD, xylF	2-hydroxymuconate-semialdehyde hydrolase
DSM21036GL004383	O50505	3.A.1.2.24	Probable ABC-type transmembrane transport protein	Streptomyces coelicolor (strain ATCC BAA-471 / A3(2) /M145)	1.22035e-73	34.1	51.6		K10544	xylH	D-xylose transport system permease protein
DSM21036GL004384	O50504	3.A.1.2.24	Probable ABC-transport system ATP binding protein	Streptomyces coelicolor (strain ATCC BAA-471 / A3(2) / M145)	7.72577e-80	54.2	72.9		K10545	xylG	D-xylose transport system ATP-binding protein
DSM21036GL004385	O50503	3.A.1.2.24	Solute-binding protein	Streptomyces coelicolor (strain ATCC BAA-471 / A3(2) / M145)	2.84603e-54	34.8	52.1		K10543	xylF	D-xylose transport system substrate-binding protein
DSM21036GL005176	O50503	3.A.1.2.24	Solute-binding protein	Streptomyces coelicolor (strain ATCC BAA-471 / A3(2) / M145)	1.59403e-111	48.7	66		K10543	xylF	D-xylose transport system substrate-binding protein
DSM21036GL005177	O50504	3.A.1.2.24	Probable ABC-transport system ATP binding protein	Streptomyces coelicolor (strain ATCC BAA-471 / A3(2) / M145)	2.69005e-102	63.3	78.8		K10545	xylG	D-xylose transport system ATP-binding protein
DSM21036GL005178	O50505	3.A.1.2.24	Probable ABC-type transmembrane transport protein	Streptomyces coelicolor (strain ATCC BAA-471 / A3(2) /M145)	7.71097e-100	44.1	62.9		K10544	xylH	D-xylose transport system permease protein
DSM21036GL006069	O50505	3.A.1.2.24	Probable ABC-type transmembrane transport protein	Streptomyces coelicolor (strain ATCC BAA-471 / A3(2) /M145)	6.81722e-73	36.5	55.4		K10544	xylH	D-xylose transport system permease protein
DSM21036GL006070	O50504	3.A.1.2.24	Probable ABC-transport system ATP binding protein	Streptomyces coelicolor (strain ATCC BAA-471 / A3(2) / M145)	1.82852e-71	55.1	70.4		K10545	xylG	D-xylose transport system ATP-binding protein
DSM21036GL006071	O50503	3.A.1.2.24	Solute-binding protein	Streptomyces coelicolor (strain ATCC BAA-471 / A3(2) / M145)	1.34216e-60	36.6	55.4		K10543	xylF	D-xylose transport system substrate-binding protein
DSM21036GL000765	P0C560	3.A.1.7.2	Phosphate import ATP-binding protein pstB	Mycobacterium smegmatis	3.56806e-132	72.4	83.7	pstB	K02036	pstB	phosphate transport system ATP-binding protein
DSM21036GL000766	Q7WTY6	3.A.1.7.2	PstA	Mycobacterium smegmatis	6.33126e-74	47	66.2		K02038	pstA	phosphate transport system permease protein
DSM21036GL000767	Q7WTY7	3.A.1.7.2	PstC	Mycobacterium smegmatis	3.71426e-79	46.4	62.8		K02037	pstC	phosphate transport system permease protein
DSM21036GL000768	Q7WTY8	3.A.1.7.2	PstS	Mycobacterium smegmatis	4.34091e-65	37.1	54.5		K02040	pstS	phosphate transport system substrate-binding protein
DSM21036GL000778	O51233	3.A.1.7.5	Phosphate ABC transporter, periplasmic phosphate-binding protein	Borrelia burgdorferi (strain ATCC 35210/ B31 / CIP 102532 / DSM 4680)	3.24923e-14	23.2	43.7		K02040	pstS	phosphate transport system substrate-binding protein
DSM21036GL000779	Q7WTY7	3.A.1.7.2	PstC	Mycobacterium smegmatis	9.84965e-27	30.2	50.4		K02037	pstC	phosphate transport system permease protein
DSM21036GL000780	Q7WTY7	3.A.1.7.2	PstC	Mycobacterium smegmatis	2.71398e-27	29.4	48.1		K02038	pstA	phosphate transport system permease protein
DSM21036GL000781	P0AAH0	3.A.1.7.1	Phosphate import ATP-binding protein pstB	Escherichia coli	1.69348e-80	48.8	69.8	pstB	K02036	pstB	phosphate transport system ATP-binding protein
DSM21036GL000933	Q6N8W2	3.A.1.4.11	Branched-chain amino acid transport system ATP-binding protein	Rhodopseudomonas palustris (strain ATCC BAA-98 / CGA009)	1.72211e-28	40.2	59.1		K01996	livF	branched-chain amino acid transport system ATP-binding protein
DSM21036GL001831	Q8DQI1	3.A.1.4.10	ABC transporter substrate-binding protein-branched chain amino acid transport	Streptococcus pneumoniae(strain ATCC BAA-255 / R6)	9.73244e-18	26.3	41.5	livJ	K01999	livK	branched-chain amino acid transport system substrate-binding protein
DSM21036GL003453	Q9L3M3	3.A.1.4.3	Periplasmic binding protein	Rhizobium leguminosarum (biovar viciae)	4.87912e-16	27.1	40.3		K01999	livK	branched-chain amino acid transport system substrate-binding protein
DSM21036GL003454	Q8DQI0	3.A.1.4.10	ABC transporter membrane-spanning permease-branched chain amino acid transport	Streptococcus pneumoniae (strain ATCC BAA-255 / R6)	1.5249e-69	40.3	66.1	livH	K01997	livH	branched-chain amino acid transport system permease protein
DSM21036GL003455	P21628	3.A.1.4.8	High-affinity branched-chain amino acid transport system permease protein BraE	Pseudomonas aeruginosa (strain ATCC 15692 / PAO1 / 1C / PRS 101 / LMG 12228)	5.62557e-57	35.6	48.2	BraE	K01998	livM	branched-chain amino acid transport system permease protein
DSM21036GL003456	Q8DQH8	3.A.1.4.10	ABC transporter ATP-binding protein-branched chain amino acid transport	Streptococcus pneumoniae (strain ATCC BAA-255 / R6)	1.02172e-82	49.8	69.6	livG	K01995	livG	branched-chain amino acid transport system ATP-binding protein
DSM21036GL003457	Q8DQH7	3.A.1.4.10	ABC transporter ATP-binding protein-branched chain amino acid transport	Streptococcus pneumoniae (strain ATCC BAA-255 / R6)	2.35746e-86	54	75.3	livF	K01996	livF	branched-chain amino acid transport system ATP-binding protein
DSM21036GL006347	Q8YU20	3.A.1.4.12	ATP-binding protein of branched-chain amino acid ABC transporter	Nostoc sp. (strain PCC 7120 / SAG 25.82 /UTEX 2576)	1.88204e-59	43.8	63.8		K01996	livF	branched-chain amino acid transport system ATP-binding protein
DSM21036GL006348	Q8DQH8	3.A.1.4.10	ABC transporter ATP-binding protein-branched chain amino acid transport	Streptococcus pneumoniae (strain ATCC BAA-255 / R6)	2.15059e-64	45.1	63.2	livG	K01998	livM	branched-chain amino acid transport system permease protein
DSM21036GL006350	Q8YU25	3.A.1.4.12	Permease protein of branched-chain amino acid ABC transporter	Nostoc sp. (strain PCC 7120 / SAG 25.82 /UTEX 2576)	5.00043e-55	33.9	57.6		K01997	livH	branched-chain amino acid transport system permease protein
DSM21036GL006385	Q8YU20	3.A.1.4.12	ATP-binding protein of branched-chain amino acid ABC transporter	Nostoc sp. (strain PCC 7120 / SAG 25.82 /UTEX 2576)	7.15828e-68	46.2	66.2		K01996	livF	branched-chain amino acid transport system ATP-binding protein
DSM21036GL006386	Q0S719	3.A.1.4.9	ABC amino acid transporter, ATP-binding	Rhodococcus sp. (strain RHA1)	2.72836e-95	33.2	49.4		K01998	livM	branched-chain amino acid transport system permease protein
DSM21036GL006387	Q0S718	3.A.1.4.9	ABC amino acid transporter, permease component	Rhodococcus sp. (strain RHA1)	5.29054e-45	34.5	54.6		K01997	livH	branched-chain amino acid transport system permease protein
DSM21036GL007073	Q9L3M3	3.A.1.4.3	Periplasmic binding protein	Rhizobium leguminosarum (biovar viciae)	7.43346e-12	26.2	38.9		K01999	livK	branched-chain amino acid transport system substrate-binding protein
DSM21036GL006423	P30750	3.A.1.24.1	D-methionine transport ATP-binding protein MetN	Escherichia coli	1.22118e-83	48.2	62.9	MetN	K02071	metN	D-methionine transport system ATP-binding protein
DSM21036GL006424	Q9HT69	3.A.1.24.5	D-methionine ABC transporter membrane protein	Pseudomonas aeruginosa (strain ATCC 15692 / PAO1 / 1C / PRS 101 / LMG 12228)	2.76223e-71	51.7	72		K02072	metI	D-methionine transport system permease protein
DSM21036GL006425	Q9HT68	3.A.1.24.5	Probable TonB-dependent receptor	Pseudomonas aeruginosa (strain ATCC 15692 / PAO1 / 1C / PRS 101 / LMG 12228)	2.18798e-79	49.8	64.9		K02073	metQ	D-methionine transport system substrate-binding protein
DSM21036GL008701	P72592	3.A.1.14.24	Iron(III) dicitrate transport system permease protein FecE	Synechocystis sp. (strain PCC 6803 / Kazusa)	2.20994e-103	61.2	74.2		K23188	fepC, fagC, cchE, desF	iron-siderophore transport system ATP-binding protein
DSM21036GL002244	P50332	3.A.1.102.1	Nodulation ATP-binding protein I	Rhizobium galegae	8.54781e-68	38.9	58.7		K09695	nodI	lipooligosaccharide transport system ATP-binding protein
DSM21036GL002245	P50333	3.A.1.102.1	Nodulation protein J	Rhizobium galegae	1.07372e-30	26.8	48.3		K09694	nodJ	lipooligosaccharide transport system permease protein

## Sheet: S. pauli JCM 13025
Query Sequence ID in genomes of strain JCM 13025	Accession in TCDB	The ABC superfamily in TCDB	Description in TCDB	Scientific name in TCDB	e value in TCDB	identities (%)	positives (%)	KEGG:Ko_id	KEGG:Ko_name	KEGG:Ko_definition
SpaDSM14954GL005723	Q3MAR5	3.A.1.11.10	Spermidine/putrescine import ATP-binding protein PotA	Anabaena variabilis (strain ATCC 29413 / PCC 7937)	8.50857e-101	49.8	68.2	K11072	potA	spermidine/putrescine transport system ATP-binding protein
SpaDSM14954GL005724	P31133	3.A.1.11.2	Putrescine-binding periplasmic protein precursor	Escherichia coli	8.1977e-29	28.5	45	K11069	potD	spermidine/putrescine transport system substrate-binding protein
SpaDSM14954GL005725	P0AFK4	3.A.1.11.1	Spermidine/putrescine transport system permease protein potB	Escherichia coli	1.07901e-49	36.3	58.2	K11071	potB	spermidine/putrescine transport system permease protein
SpaDSM14954GL000504	Q72L52	3.A.1.1.25	Sugar-binding transport ATP-binding protein	Thermus thermophilus (strain HB27 / ATCC BAA-163 / DSM 7039)	3.50303e-117	53.3	66.6	K10112	msmX, msmK, malK, sugC, ggtA, msiK	multiple sugar transport system ATP-binding protein
SpaDSM14954GL000505	Q9X9R5	3.A.1.1.23	CEBG protein	Streptomyces reticuli	6.04696e-48	35.1	56.1	K10119	msmG	raffinose/stachyose/melibiose transport system permease protein
SpaDSM14954GL000506	O53484	3.A.1.1.61	Probable sugar-transport integral membrane protein ABC transporter	Mycobacterium tuberculosis (strain ATCC 25618 / H37Rv)	8.20322e-54	33.6	57.6	K10118	msmF	raffinose/stachyose/melibiose transport system permease protein
SpaDSM14954GL000507	Q9L027	3.A.1.1.21	Putative sugar-binding lipoprotein	Streptomyces coelicolor	1.89361e-17	24.6	38.4	K10117	msmE	raffinose/stachyose/melibiose transport system substrate-binding protein
SpaDSM14954GL003048	Q9L0Q1	3.A.1.1.36	ABC transporter ATP-binding protein	Streptomyces coelicolor	4.60258e-120	51.3	68.9	K10112	msmX, msmK, malK, sugC, ggtA, msiK	multiple sugar transport system ATP-binding protein
SpaDSM14954GL004574	O50454	3.A.1.1.31	PROBABLE SUGAR-TRANSPORT ATP-BINDING PROTEIN ABC TRANSPORTER SUGC	Mycobacterium tuberculosis	9.43167e-161	62.4	75.2	K10112	msmX, msmK, malK, sugC, ggtA, msiK	multiple sugar transport system ATP-binding protein
SpaDSM14954GL004724	O50454	3.A.1.1.31	PROBABLE SUGAR-TRANSPORT ATP-BINDING PROTEIN ABC TRANSPORTER SUGC	Mycobacterium tuberculosis	3.29552e-104	48.5	65.3	K10112	msmX, msmK, malK, sugC, ggtA, msiK	multiple sugar transport system ATP-binding protein
SpaDSM14954GL004725	Q8TZQ3	3.A.1.1.16	Putative sugar transport ATP-hydrolyzing	Pyrococcus furiosus	1.8817e-103	46.4	65.3	K10112	msmX, msmK, malK, sugC, ggtA, msiK	multiple sugar transport system ATP-binding protein
SpaDSM14954GL005226	Q8RJU8	3.A.1.1.18	Transmembrane protein	Streptomyces olivaceoviridis (Streptomyces corchorusii)	2.33968e-52	35	57.3	K10119	msmG	raffinose/stachyose/melibiose transport system permease protein
SpaDSM14954GL005227	Q8YU29	3.A.1.1.52	Sugar ABC transport system,permease protein	Nostoc sp. (strain PCC 7120 / SAG 25.82 / UTEX 2576)	6.51621e-49	33.6	53.6	K10118	msmF	raffinose/stachyose/melibiose transport system permease protein
SpaDSM14954GL005228	Q9L027	3.A.1.1.21	Putative sugar-binding lipoprotein	Streptomyces coelicolor	8.32446e-46	31.7	46.4	K10117	msmE	raffinose/stachyose/melibiose transport system substrate-binding protein
SpaDSM14954GL005726	O50454	3.A.1.1.31	PROBABLE SUGAR-TRANSPORT ATP-BINDING PROTEIN ABC TRANSPORTER SUGC	Mycobacterium tuberculosis	8.74228e-113	48.1	64.5	K10112	msmX, msmK, malK, sugC, ggtA, msiK	multiple sugar transport system ATP-binding protein
SpaDSM14954GL003660	P29724	3.A.1.2.10	Membrane lipoprotein tmpC precursor (Membrane protein C) (35 kDa antigen) (Lipoprotein TpN35)	Treponema pallidum	1.45367e-54	32.8	52.3	K07335	bmpA, bmpB, tmpC	basic membrane protein A and related proteins
SpaDSM14954GL001330	Q8DU37	3.A.1.2.12	Putative sugar ABC transporter, ATP-binding protein	Streptococcus mutans	2.51283e-128	41.3	62.9	K23537	nupA	general nucleoside transport system ATP-binding protein
SpaDSM14954GL001331	OLS24539	3.A.1.2.30	hypothetical protein HeimC3_19690	Candidatus Heimdallarchaeota archaeon LC_3	1.28902e-46	33.3	54.3	K23535	nupB	general nucleoside transport system permease protein
SpaDSM14954GL001332	O83343	3.A.1.2.10	Ribose/galactose ABC transporter, permease protein (RbsC-2)	Treponema pallidum	7.54815e-45	33.6	51.3	K23536	nupC	general nucleoside transport system permease protein
SpaDSM14954GL003661	Q8DU37	3.A.1.2.12	Putative sugar ABC transporter,ATP-binding protein	Streptococcus mutans	3.54031e-180	52.2	71.6	K23537	nupA	general nucleoside transport system ATP-binding protein
SpaDSM14954GL003662	A2RKA6	3.A.1.2.17	Purine/cytidine ABC transporter permease protein	Lactococcus lactis subsp. cremoris (strain MG1363)	1.00735e-60	33.2	53.4	K23535	nupB	general nucleoside transport system permease protein
SpaDSM14954GL003663	Q8DU39	3.A.1.2.12	Putative ABC sugar transporter,permease protein	Streptococcus mutans	3.66992e-63	42.1	57.9	K23536	nupC	general nucleoside transport system permease protein
SpaDSM14954GL001991	O50505	3.A.1.2.24	Probable ABC-type transmembrane transport protein	Streptomyces coelicolor (strain ATCC BAA-471 / A3(2) /M145)	3.36883e-73	36.7	56.6	K10544	xylH	D-xylose transport system permease protein
SpaDSM14954GL001992	O50505	3.A.1.2.24	Probable ABC-type transmembrane transport protein	Streptomyces coelicolor (strain ATCC BAA-471 / A3(2) /M145)	3.36883e-73	36.7	56.6	K10545	xylG	D-xylose transport system ATP-binding protein
SpaDSM14954GL001993	O50503	3.A.1.2.24	Solute-binding protein	Streptomyces coelicolor (strain ATCC BAA-471 / A3(2) / M145)	2.62535e-57	36.1	54.6	K10543	xylF	D-xylose transport system substrate-binding protein
SpaDSM14954GL003889	O50503	3.A.1.2.24	Solute-binding protein	Streptomyces coelicolor (strain ATCC BAA-471 / A3(2) / M145)	4.50945e-60	36.7	55.5	K10543	xylF	D-xylose transport system substrate-binding protein
SpaDSM14954GL003890	O50504	3.A.1.2.24	Probable ABC-transport system ATP binding protein	Streptomyces coelicolor (strain ATCC BAA-471 / A3(2) / M145)	1.60047e-85	57	74.3	K10545	xylG	D-xylose transport system ATP-binding protein
SpaDSM14954GL003891	O50505	3.A.1.2.24	Probable ABC-type transmembrane transport protein	Streptomyces coelicolor (strain ATCC BAA-471 / A3(2) /M145)	5.78803e-75	36.5	57.1	K10544	xylH	D-xylose transport system permease protein
SpaDSM14954GL004718	WP_096125789.1	4.C.3.2.4	alpha/beta fold hydrolase	Pseudomonas congelans	0.0909063	26	39.3	K10216	dmpD, xylF	2-hydroxymuconate-semialdehyde hydrolase
SpaDSM14954GL004981	Q8EH96	2.A.102.4.13	Probable membrane transporter protein	Shewanella oneidensis (strain MR-1)	0.690837	31.3	49.3	K01821	praC, xylH	4-oxalocrotonate tautomerase
SpaDSM14954GL000940	P0C560	3.A.1.7.2	Phosphate import ATP-binding protein pstB	Mycobacterium smegmatis	4.14371e-129	71.7	81	K02036	pstB	phosphate transport system ATP-binding protein
SpaDSM14954GL000939	Q7WTY6	3.A.1.7.2	PstA	Mycobacterium smegmatis	1.40792e-76	48.8	67.6	K02038	pstA	phosphate transport system permease protein
SpaDSM14954GL000941	Q7WTY7	3.A.1.7.2	PstC	Mycobacterium smegmatis	3.96813e-79	47.2	65.7	K02037	pstC	phosphate transport system permease protein
SpaDSM14954GL000942	Q7WTY8	3.A.1.7.2	PstS	Mycobacterium smegmatis	9.4043e-71	37.7	54.9	K02040	pstS	phosphate transport system substrate-binding protein
SpaDSM14954GL004536	Q9L3M3	3.A.1.4.3	Periplasmic binding protein	Rhizobium leguminosarum (biovar viciae)	1.12143e-18	27.9	40.1	K01999	livK	branched-chain amino acid transport system substrate-binding protein
SpaDSM14954GL004537	Q8DQI0	3.A.1.4.10	transporter membrane-spanning permease-branched chain amino acid transport	Streptococcus pneumoniae (strain ATCC BAA-255 / R6)	2.27011e-72	41.6	67.1	K01997	livH	branched-chain amino acid transport system permease protein
SpaDSM14954GL004538	P21628	3.A.1.4.8	High-affinity branched-chain amino acid transport system permease protein BraE	Pseudomonas aeruginosa (strain ATCC 15692 / PAO1 / 1C / PRS 101 / LMG 12228)	8.69656e-56	35.1	49.5	K01998	livM	branched-chain amino acid transport system permease protein
SpaDSM14954GL004539	Q8DQH8	3.A.1.4.10	ABC transporter ATP-binding protein-branched chain amino acid transport	Streptococcus pneumoniae (strain ATCC BAA-255 / R6)	4.79703e-83	50.2	68.8	K01995	livG	branched-chain amino acid transport system ATP-binding protein
SpaDSM14954GL004540	Q8DQH7	3.A.1.4.10	ABC transporter ATP-binding protein-branched chain amino acid transport	Streptococcus pneumoniae (strain ATCC BAA-255 / R6)	3.33653e-86	53.2	76.2	K01996	livF	branched-chain amino acid transport system ATP-binding protein
SpaDSM14954GL005137	P21175	3.A.1.4.8	Leucine-, isoleucine-, valine-, threonine-, and alanine-binding protein	Pseudomonas aeruginosa (strain ATCC 15692 / PAO1 / 1C / PRS 101 / LMG 12228)	2.41921e-17	24.3	41.2	K01999	livK	branched-chain amino acid transport system substrate-binding protein
SpaDSM14954GL006418	CAI09142	3.A.1.4.15	putative ABC-transporter	Aromatoleum aromaticum EbN1	6.06514e-57	40.6	63.6	K01996	livF	branched-chain amino acid transport system ATP-binding protein
SpaDSM14954GL006419	CAI09141	3.A.1.4.15	putativ ABC-transporter	Aromatoleum aromaticum EbN1	2.04784e-57	40.6	59.4	K01995	livG	branched-chain amino acid transport system ATP-binding protein
SpaDSM14954GL006420	CAI09138	3.A.1.4.15	putative ABC transporter subunit	Aromatoleum aromaticum EbN1	3.2144e-20	23.8	41.2	K01999	livK	branched-chain amino acid transport system substrate-binding protein
SpaDSM14954GL006421	CAI09140	3.A.1.4.15	putative ABC-transporter	Aromatoleum aromaticum EbN1	5.05187e-37	32.1	52.3	K01998	livM	branched-chain amino acid transport system permease protein
SpaDSM14954GL006422	CAI09139	3.A.1.4.15	putative ABC-transporter	Aromatoleum aromaticum EbN1	3.11042e-43	30.5	52.4	K01997	livH	branched-chain amino acid transport system permease protein
SpaDSM14954GL000182	P21628	3.A.1.4.8	High-affinity branched-chain amino acid transport system permease protein BraE	Pseudomonas aeruginosa (strain ATCC 15692 / PAO1 / 1C / PRS 101 / LMG 12228)	1.88051e-51	39	50.6	K01998	livM	branched-chain amino acid transport system permease protein
SpaDSM14954GL001986	Q8DQH9	3.A.1.4.10	ABC transporter membrane-spanning permease-branched chain amino acid transport	Streptococcus pneumoniae (strain ATCC BAA-255 / R6)	8.53883e-36	28.3	48.8	K01998	livM	branched-chain amino acid transport system permease protein
SpaDSM14954GL001987	P0AEX7	3.A.1.4.1	High-affinity branched-chain amino acid transport system permease protein	Escherichia coli	6.1341e-34	31.7	49.5	K01997	livH	branched-chain amino acid transport system permease protein
SpaDSM14954GL001988	Q8YU22	3.A.1.4.12	ATP-binding protein of branched-chain amino acid ABC transporter	Nostoc sp. (strain PCC 7120 / SAG 25.82 /UTEX 2576)	1.08185e-63	43.1	64.1	K01995	livG	branched-chain amino acid transport system ATP-binding protein
SpaDSM14954GL003014	Q9L3M3	3.A.1.4.3	Periplasmic binding protein	Rhizobium leguminosarum (biovar viciae)	1.5341e-08	25	38.2	K01999	livK	branched-chain amino acid transport system substrate-binding protein
SpaDSM14954GL003836	Q6N8W2	3.A.1.4.11	Branched-chain amino acid transport system ATP-binding protein	Rhodopseudomonas palustris (strain ATCC BAA-98 / CGA009)	1.02876e-31	41.5	61	K01996	livF	branched-chain amino acid transport system ATP-binding protein
SpaDSM14954GL001334	Q8NSN2	3.A.1.24.4	Methionine import ATP-binding protein metN	Corynebacterium glutamicum	4.77465e-85	55.9	74.8	K02071	metN	D-methionine transport system ATP-binding protein
SpaDSM14954GL001335	Q9HT69	3.A.1.24.5	D-methionine ABC transporter membrane protein	Pseudomonas aeruginosa (strain ATCC 15692 / PAO1 / 1C / PRS 101 / LMG 12228)	6.23701e-68	50	70	K02072	metI	D-methionine transport system permease protein
SpaDSM14954GL001336	Q9HT68	3.A.1.24.5	Probable TonB-dependent receptor	Pseudomonas aeruginosa (strain ATCC 15692 / PAO1 / 1C / PRS 101 / LMG 12228)	8.76601e-76	47.5	65.6	K02073	metQ	D-methionine transport system substrate-binding protein
SpaDSM14954GL001017	Q5SHV0	3.A.1.10.6	Iron ABC transporter, ATP-binding protein	Thermus thermophilus (strain HB8 / ATCC 27634 / DSM 579)	8.8406e-14	30.3	38.5	K23188	fepC, fagC, cchE, desF	iron-siderophore transport system ATP-binding protein
SpaDSM14954GL001459	Q9S213	3.A.1.14.22	Putative iron-siderophore uptake system transmembrane component	Streptomyces coelicolor (strain ATCC BAA-471 / A3(2) / M145)	3.77289e-105	48.2	66.8	K23186	fepD, fagA, cchC, desH	iron-siderophore transport system permease protein
SpaDSM14954GL001460	Q9S214	3.A.1.14.22	Putative iron-siderophore uptake system transmembrane component	Streptomyces coelicolor (strain ATCC BAA-471 / A3(2) / M145)	3.07763e-114	52.2	69.2	K23187	fepG, fagB, cchD, desG	iron-siderophore transport system permease protein
SpaDSM14954GL001461	Q9S215	3.A.1.14.22	Putative iron-siderophore uptake system ATP-binding component	Streptomyces coelicolor (strain ATCC BAA-471 / A3(2) / M145)	9.4594e-132	74.9	85.5	K23188	fepC, fagC, cchE, desF	iron-siderophore transport system ATP-binding protein
SpaDSM14954GL006131	P72592	3.A.1.14.24	Iron(III) dicitrate transport system permease protein FecE	Synechocystis sp. (strain PCC 6803 / Kazusa)	4.32304e-106	62.5	77.7	K23188	fepC, fagC, cchE, desF	iron-siderophore transport system ATP-binding protein
SpaDSM14954GL001903	P50333	3.A.1.102.1	Nodulation protein J	Rhizobium galegae	8.10389e-31	26	47.9	K09694	nodJ	lipooligosaccharide transport system permease protein
SpaDSM14954GL001904	P50332	3.A.1.102.1	Nodulation ATP-binding protein I	Rhizobium galegae	1.2093e-68	41.3	57	K09695	nodI	lipooligosaccharide transport system ATP-binding protein

## Sheet: S. soli DSM 22325
Query Sequence ID in genomes of strain DSM 22325	Accession in TCDB	The ABC superfamily in TCDB	Description in TCDB	Scientific name in TCDB	E value in TCDB	identities (%)	positives (%)	KEGG:Ko_id	KEGG:Ko_name	KEGG:Ko_definition
SsoDSM22325GL003280	P0AFK6	3.A.1.11.1	Spermidine/putrescine transport system permease protein potC	Escherichia coli	2.0209e-55	39	62.2	K11070	potC	spermidine/putrescine transport system permease protein
SsoDSM22325GL003281	P0AFK4	3.A.1.11.1	Spermidine/putrescine transport system permease protein potB	Escherichia coli	1.98031e-50	36.7	58.2	K11071	potB	spermidine/putrescine transport system permease protein
SsoDSM22325GL003282	Q3MAR6	3.A.1.11.10	Extracellular solute-binding protein, family 1	Anabaena variabilis (strain ATCC 29413 / PCC 7937)	4.21482e-29	27.1	46.9	K11069	potD	spermidine/putrescine transport system substrate-binding protein
SsoDSM22325GL003283	Q3MAR5	3.A.1.11.10	Spermidine/putrescine import ATP-binding protein PotA	Anabaena variabilis (strain ATCC 29413 / PCC 7937)	3.27065e-105	49.7	65.6	K11072	potA	spermidine/putrescine transport system ATP-binding protein
SsoDSM22325GL008415	P77795	3.A.1.11.9	Uncharacterized ABC transporter ATP-binding protein YdcT	Escherichia coli (strain K12)	4.56081e-97	50.8	67.6	K11072	potA	spermidine/putrescine transport system ATP-binding protein
SsoDSM22325GL008416	P0AFK6	3.A.1.11.1	Spermidine/putrescine transport system permease protein potC	Escherichia coli	1.92579e-43	35.1	59.5	K11070	potC	spermidine/putrescine transport system permease protein
SsoDSM22325GL008417	P0AFK4	3.A.1.11.1	Spermidine/putrescine transport system permease protein potB	Escherichia coli	6.36065e-40	35.3	58.5	K11071	potB	spermidine/putrescine transport system permease protein
SsoDSM22325GL008418	Q7A676	3.A.1.11.8	PotD protein	Staphylococcus aureus (strain N315)	3.96723e-28	28.6	49.7	K11069	potD	spermidine/putrescine transport system substrate-binding protein
SsoDSM22325GL000526	Q8NMV1	3.A.1.1.45	ABC-type sugar transport system, ATPase component	Corynebacterium glutamicum (strain ATCC 13032 / DSM 20300 /JCM 1318 / LMG 3730 / NCIMB 10025)	4.97996e-118	52.4	67	K10112	msmX, msmK, malK, sugC, ggtA, msiK	multiple sugar transport system ATP-binding protein
SsoDSM22325GL002051	O50454	3.A.1.1.31	PROBABLE SUGAR-TRANSPORT ATP-BINDING PROTEIN ABC TRANSPORTER SUGC	Mycobacterium tuberculosis	4.47626e-152	60.5	73.7	K10112	msmX, msmK, malK, sugC, ggtA, msiK	multiple sugar transport system ATP-binding protein
SsoDSM22325GL003276	Q72L52	3.A.1.1.25	Sugar-binding transport ATP-binding protein	Thermus thermophilus (strain HB27 / ATCC BAA-163 / DSM 7039)	6.36799e-114	51.2	63.1	K10112	msmX, msmK, malK, sugC, ggtA, msiK	multiple sugar transport system ATP-binding protein
SsoDSM22325GL004177	Q72L52	3.A.1.1.25	Sugar-binding transport ATP-binding protein	Thermus thermophilus (strain HB27 / ATCC BAA-163 / DSM 7039)	1.73864e-114	51.8	65.9	K10112	msmX, msmK, malK, sugC, ggtA, msiK	multiple sugar transport system ATP-binding protein
SsoDSM22325GL004178	Q9X9R5	3.A.1.1.23	CEBG protein	Streptomyces reticuli	1.41005e-49	34	57.8	K10119	msmG	raffinose/stachyose/melibiose transport system permease protein
SsoDSM22325GL004179	O53484	3.A.1.1.61	Probable sugar-transport integral membrane protein ABC transporter	Mycobacterium tuberculosis (strain ATCC 25618 / H37Rv)	2.84878e-56	35.3	58.8	K10118	msmF	raffinose/stachyose/melibiose transport system permease protein
SsoDSM22325GL004180	Q9L027	3.A.1.1.21	Putative sugar-binding lipoprotein	Streptomyces coelicolor	1.62236e-25	26.4	41.9	K10117	msmE	raffinose/stachyose/melibiose transport system substrate-binding protein
SsoDSM22325GL004604	Q9X103	3.A.1.1.22	Sugar ABC transporter, ATP-binding protein	Thermotoga maritima	4.40025e-125	50.8	67.3	K10112	msmX, msmK, malK, sugC, ggtA, msiK	multiple sugar transport system ATP-binding protein
SsoDSM22325GL005569	Q8TZQ3	3.A.1.1.16	Putative sugar transport ATP-hydrolyzing	Pyrococcus furiosus	4.48299e-117	49.4	62.2	K10112	msmX, msmK, malK, sugC, ggtA, msiK	multiple sugar transport system ATP-binding protein
SsoDSM22325GL005791	O50454	3.A.1.1.31	PROBABLE SUGAR-TRANSPORT ATP-BINDING PROTEIN ABC TRANSPORTER SUGC	Mycobacterium tuberculosis	1.27193e-151	59.5	73.1	K10112	msmX, msmK, malK, sugC, ggtA, msiK	multiple sugar transport system ATP-binding protein
SsoDSM22325GL006123	O50454	3.A.1.1.31	PROBABLE SUGAR-TRANSPORT ATP-BINDING PROTEIN ABC TRANSPORTER SUGC	Mycobacterium tuberculosis	6.49767e-154	60.8	73.3	K10112	msmX, msmK, malK, sugC, ggtA, msiK	multiple sugar transport system ATP-binding protein
SsoDSM22325GL006377	O50454	3.A.1.1.31	PROBABLE SUGAR-TRANSPORT ATP-BINDING PROTEIN ABC TRANSPORTER SUGC	Mycobacterium tuberculosis	7.13361e-103	48.5	64.4	K10112	msmX, msmK, malK, sugC, ggtA, msiK	multiple sugar transport system ATP-binding protein
SsoDSM22325GL006378	Q9KWT9	3.A.1.1.10	AlgS	Sphingomonas sp.	4.43853e-100	43.9	64.7	K10112	msmX, msmK, malK, sugC, ggtA, msiK	multiple sugar transport system ATP-binding protein
SsoDSM22325GL008036	P96483	3.A.1.1.23	MsiK protein	Streptomyces reticuli	2.61593e-128	56.6	70.3	K10112	msmX, msmK, malK, sugC, ggtA, msiK	multiple sugar transport system ATP-binding protein
SsoDSM22325GL003884	D2BKA1	3.A.1.2.17	Basic membrane lipoprotein	Lactococcus lactis subsp. lactis (strain KF147)	4.58699e-51	33.2	47	K07335	bmpA, bmpB, tmpC	basic membrane protein A and related proteins
SsoDSM22325GL003881	Q8DU39	3.A.1.2.12	Putative ABC sugar transporter,permease protein	Streptococcus mutans	3.01399e-66	42.2	59.1	K23536	nupC	general nucleoside transport system permease protein
SsoDSM22325GL003882	A2RKA6	3.A.1.2.17	Purine/cytidine ABC transporter permease protein	Lactococcus lactis subsp. cremoris (strain MG1363)	1.25127e-63	35.3	54.8	K23535	nupB	general nucleoside transport system permease protein
SsoDSM22325GL003883	A2RKA7	3.A.1.2.17	Purine/cytidine ABC transporter ATP-binding protein	Lactococcus lactis subsp. cremoris (strain MG1363)	0	52.6	72.3	K23537	nupA	general nucleoside transport system ATP-binding protein
SsoDSM22325GL000176	O50505	3.A.1.2.24	Probable ABC-type transmembrane transport protein	Streptomyces coelicolor (strain ATCC BAA-471 / A3(2) /M145)	2.22992e-102	44.4	64	K10544	xylH	D-xylose transport system permease protein
SsoDSM22325GL000177	O50504	3.A.1.2.24	Probable ABC-transport system ATP binding protein	Streptomyces coelicolor (strain ATCC BAA-471 / A3(2) / M145)	3.07335e-101	63.1	78	K10545	xylG	D-xylose transport system ATP-binding protein
SsoDSM22325GL000178	O50503	3.A.1.2.24	Solute-binding protein	Streptomyces coelicolor (strain ATCC BAA-471 / A3(2) / M145)	1.03468e-110	48.1	68.1	K10543	xylF	D-xylose transport system substrate-binding protein
SsoDSM22325GL004729	O50505	3.A.1.2.24	Probable ABC-type transmembrane transport protein	Streptomyces coelicolor (strain ATCC BAA-471 / A3(2) /M145)	4.72542e-73	33.8	55.8	K10544	xylH	D-xylose transport system permease protein
SsoDSM22325GL004730	O50504	3.A.1.2.24	Probable ABC-transport system ATP binding protein	Streptomyces coelicolor (strain ATCC BAA-471 / A3(2) / M145)	2.90384e-70	54.2	69.4	K10545	xylG	D-xylose transport system ATP-binding protein
SsoDSM22325GL004731	O50503	3.A.1.2.24	Solute-binding protein	Streptomyces coelicolor (strain ATCC BAA-471 / A3(2) / M145)	2.63367e-60	36.4	54.3	K10543	xylF	D-xylose transport system substrate-binding protein
SsoDSM22325GL005661	P32568	3.A.1.205.2	SNQ2 protein	Saccharomyces cerevisiae (Baker's yeast)	0.211941	37.8	54.1	K01821	praC, xylH	4-oxalocrotonate tautomerase
SsoDSM22325GL006371	WP_096125789.1	4.C.3.2.4	alpha/beta fold hydrolase	Pseudomonas congelans	0.00572264	25.4	39	K10216	dmpD, xylF	2-hydroxymuconate-semialdehyde hydrolase
SsoDSM22325GL008386	O50503	3.A.1.2.24	Solute-binding protein	Streptomyces coelicolor (strain ATCC BAA-471 / A3(2) / M145)	3.04729e-60	35.8	54.4	K10543	xylF	D-xylose transport system substrate-binding protein
SsoDSM22325GL008387	O50504	3.A.1.2.24	Probable ABC-transport system ATP binding protein	Streptomyces coelicolor (strain ATCC BAA-471 / A3(2) / M145)	6.05786e-82	55.9	73.1	K10545	xylG	D-xylose transport system ATP-binding protein
SsoDSM22325GL008388	O50505	3.A.1.2.24	Probable ABC-type transmembrane transport protein	Streptomyces coelicolor (strain ATCC BAA-471 / A3(2) /M145)	1.3882e-76	36.5	55.3	K10544	xylH	D-xylose transport system permease protein
SsoDSM22325GL000843	P0C560	3.A.1.7.2	Phosphate import ATP-binding protein	Mycobacterium smegmatis	2.51666e-132	72.5	83.3	K02036	pstB	phosphate transport system ATP-binding protein
SsoDSM22325GL000844	Q7WTY6	3.A.1.7.2	PstA	Mycobacterium smegmatis	1.39781e-74	47.4	66.2	K02038	pstA	phosphate transport system permease protein
SsoDSM22325GL000845	Q7WTY7	3.A.1.7.2	PstC	Mycobacterium smegmatis	1.5559e-74	45.2	62.5	K02037	pstC	phosphate transport system permease protein
SsoDSM22325GL000846	Q7WTY8	3.A.1.7.2	PstS	Mycobacterium smegmatis	2.10873e-66	37.4	53.2	K02040	pstS	phosphate transport system substrate-binding protein
SsoDSM22325GL000857	O51233	3.A.1.7.5	Phosphate ABC transporter, periplasmic phosphate-binding protein	Borrelia burgdorferi (strain ATCC 35210/ B31 / CIP 102532 / DSM 4680)	7.21917e-14	23.2	42.5	K02040	pstS	phosphate transport system substrate-binding protein
SsoDSM22325GL000858	Q7WTY7	3.A.1.7.2	PstC	Mycobacterium smegmatis	1.27917e-26	27.3	45.7	K02037	pstC	phosphate transport system permease protein
SsoDSM22325GL000859	Q7WTY7	3.A.1.7.2	PstC	Mycobacterium smegmatis	6.35588e-28	30.3	47.9	K02038	pstA	phosphate transport system permease protein
SsoDSM22325GL000860	P0AAH0	3.A.1.7.1	Phosphate import ATP-binding protein pstB	Escherichia coli	1.15864e-80	49.2	70	K02036	pstB	phosphate transport system ATP-binding protein
SsoDSM22325GL003031	Q8DQI1	3.A.1.4.10	ABC transporter substrate- binding protein-branched chain amino acid transport	Streptococcus pneumoniae(strain ATCC BAA-255 / R6)	2.188e-22	27.3	42.2	K01999	livK	branched-chain amino acid transport system substrate-binding protein
SsoDSM22325GL006078	Q8DQI1	3.A.1.4.10	ABC transporter substrate-binding protein-branched chain amino acid transport	Streptococcus pneumoniae(strain ATCC BAA-255 / R6)	2.08066e-17	24.5	40.1	K01999	livK	branched-chain amino acid transport system substrate-binding protein
SsoDSM22325GL006079	Q8DQI0	3.A.1.4.10	ABC transporter membrane-spanning permease-branched chain amino acid transport	Streptococcus pneumoniae (strain ATCC BAA-255 / R6)	3.87645e-70	39.9	65.1	K01997	livH	branched-chain amino acid transport system permease protein
SsoDSM22325GL006080	P21628	3.A.1.4.8	High-affinity branched-chain amino acid transport system permease protein BraE	Pseudomonas aeruginosa (strain ATCC 15692 / PAO1 / 1C / PRS 101 / LMG 12228)	4.25334e-56	35.6	48.5	K01998	livM	branched-chain amino acid transport system permease protein
SsoDSM22325GL006081	Q8DQH8	3.A.1.4.10	ABC transporter ATP-binding protein-branched chain amino acid transport	Streptococcus pneumoniae (strain ATCC BAA-255 / R6)	6.43642e-84	51.2	69.7	K01995	livG	branched-chain amino acid transport system ATP-binding protein
SsoDSM22325GL006082	Q8DQH7	3.A.1.4.10	ABC transporter ATP-binding protein-branched chain amino acid transport	Streptococcus pneumoniae (strain ATCC BAA-255 / R6)	1.03414e-87	54.5	76.2	K01996	livF	branched-chain amino acid transport system ATP-binding protein
SsoDSM22325GL006287	P21627	3.A.1.4.8	High-affinity branched-chain amino acid transport system permease protein BraD	Pseudomonas aeruginosa (strain ATCC 15692 / PAO1 / 1C / PRS 101 / LMG 12228)	4.80378e-55	33.8	58.6	K01997	livH	branched-chain amino acid transport system permease protein
SsoDSM22325GL006288	Q8DQH9	3.A.1.4.10	ABC transporter membrane-spanning permease-branched chain amino acid transport	Streptococcus pneumoniae (strain ATCC BAA-255 / R6)	1.47519e-34	28.4	49.3	K01998	livM	branched-chain amino acid transport system permease protein
SsoDSM22325GL006289	Q8DQH7	3.A.1.4.10	ABC transporter ATP-binding protein-branched chain amino acid transport	Streptococcus pneumoniae (strain ATCC BAA-255 / R6)	4.85901e-67	47.9	66.9	K01996	livF	branched-chain amino acid transport system ATP-binding protein
SsoDSM22325GL006290	P21629	3.A.1.4.8	High-affinity branched-chain amino acid transport ATP-binding protein BraF	Pseudomonas aeruginosa (strain ATCC 15692 / PAO1 / 1C / PRS 101 / LMG 12228)	3.37206e-71	43.1	63.6	K01995	livG	branched-chain amino acid transport system ATP-binding protein
SsoDSM22325GL006645	Q8DQI1	3.A.1.4.10	ABC transporter substrate-binding protein-branched chain amino acid transport	Streptococcus pneumoniae (strain ATCC BAA-255 / R6)	1.19166e-16	24.2	42.6	K01999	livK	branched-chain amino acid transport system substrate-binding protein
SsoDSM22325GL006665	Q8DQI1	3.A.1.4.10	ABC transporter substrate-binding protein-branched chain amino acid transport	Streptococcus pneumoniae(strain ATCC BAA-255 / R6)	2.04995e-17	24.1	41.7	K01999	livK	branched-chain amino acid transport system substrate-binding protein
SsoDSM22325GL006800	P21628	3.A.1.4.8	High-affinity branched-chain amino acid transport system permease protein BraE	Pseudomonas aeruginosa (strain ATCC 15692 / PAO1 / 1C / PRS 101 / LMG 12228)	6.65866e-59	40.6	53.9	K01998	livM	branched-chain amino acid transport system permease protein
SsoDSM22325GL007266	Q9L3M3	3.A.1.4.3	Periplasmic binding protein	Rhizobium leguminosarum (biovar viciae)	1.19015e-18	27	39.3	K01999	livK	branched-chain amino acid transport system substrate-binding protein
SsoDSM22325GL008579	P22731	3.A.1.4.1	High-affinity branched-chain amino acid transport ATP-binding protein livF (LIV-I protein F)	Escherichia coli	5.86356e-31	42.5	59.3	K01996	livF	branched-chain amino acid transport system ATP-binding protein
SsoDSM22325GL007263	Q9HT68	3.A.1.24.5	Probable TonB-dependent receptor	Pseudomonas aeruginosa (strain ATCC 15692 / PAO1 / 1C / PRS 101 / LMG 12228)	9.22026e-80	52	65.3	K02073	metQ	D-methionine transport system substrate-binding protein
SsoDSM22325GL007264	Q9HT69	3.A.1.24.5	D-methionine ABC transporter membrane protein	Pseudomonas aeruginosa (strain ATCC 15692 / PAO1 / 1C / PRS 101 / LMG 12228)	9.94436e-69	50.7	71	K02072	metI	D-methionine transport system permease protein
SsoDSM22325GL007265	P30750	3.A.1.24.1	D-methionine transport ATP-binding protein MetN	Escherichia coli	1.30767e-85	53.9	70.7	K02071	metN	D-methionine transport system ATP-binding protein
SsoDSM22325GL002095	P72592	3.A.1.14.24	Iron(III) dicitrate transport system permease protein FecE	Synechocystis sp. (strain PCC 6803 / Kazusa)	1.67726e-105	62.1	75.8	K23188	fepC, fagC, cchE, desF	iron-siderophore transport system ATP-binding protein
SsoDSM22325GL007526	Q9S214	3.A.1.14.22	Putative iron-siderophore uptake system transmembrane component	Streptomyces coelicolor (strain ATCC BAA-471 / A3(2) / M145)	7.5818e-101	49.5	67.6	K23187	fepG, fagB, cchD, desG	iron-siderophore transport system permease protein
SsoDSM22325GL007527	Q9S213	3.A.1.14.22	Putative iron-siderophore uptake system transmembrane component	Streptomyces coelicolor (strain ATCC BAA-471 / A3(2) / M145)	5.47052e-59	50.7	64.6	K23186	fepD, fagA, cchC, desH	iron-siderophore transport system permease protein
SsoDSM22325GL001622	P50332	3.A.1.102.1	Nodulation ATP-binding protein I	Rhizobium galegae	3.06725e-66	39.2	57.5	K09695	nodI	lipooligosaccharide transport system ATP-binding protein
SsoDSM22325GL001623	P50333	3.A.1.102.1	Nodulation protein J	Rhizobium galegae	1.93026e-28	26.4	49.1	K09694	nodJ	lipooligosaccharide transport system permease protein

## Sheet: Candidatus S. pratensis sp. nov
Query Sequence ID in genomes of strain URHD0082	Accession in TCDB	The ABC superfamily in TCDB	Description in TCDB	Scientific name in TCDB	e value in TCDB	identities (%)	positives (%)	KEGG:Ko_id	KEGG:Ko_name	KEGG:Ko_definition
SspURHD0082GL001497	P0AFK6	3.A.1.11.1	Spermidine/putrescine transport system permease protein potC	Escherichia coli	3.90907e-57	40.4	61.5	K11070	potC	spermidine/putrescine transport system permease protein
SspURHD0082GL001498	P0AFK4	3.A.1.11.1	Spermidine/putrescine transport system permease protein potB	Escherichia coli	2.18729e-49	35.8	58	K11071	potB	spermidine/putrescine transport system permease protein
SspURHD0082GL001499	Q3MAR6	3.A.1.11.10	Extracellular solute-binding protein, family 1	Anabaena variabilis (strain ATCC 29413 / PCC 7937)	4.79481e-27	26.7	46.3	K11069	potD	spermidine/putrescine transport system substrate-binding protein
SspURHD0082GL001500	Q3MAR5	3.A.1.11.10	Spermidine/putrescine import ATP-binding protein PotA	Anabaena variabilis (strain ATCC 29413 / PCC 7937)	7.58823e-104	49.1	65.6	K11072	potA	spermidine/putrescine transport system ATP-binding protein
SspURHD0082GL000848	Q8NMV1	3.A.1.1.45	ABC-type sugar transport system, ATPase component	Corynebacterium glutamicum (strain ATCC 13032 / DSM 20300 /JCM 1318 / LMG 3730 / NCIMB 10025)	3.27269e-120	52.6	66.8	K10112	msmX, msmK, malK, sugC, ggtA, msiK	multiple sugar transport system ATP-binding protein
SspURHD0082GL001490	Q72L52	3.A.1.1.25	Sugar-binding transport ATP-binding protein	Thermus thermophilus (strain HB27 / ATCC BAA-163 / DSM 7039)	7.17622e-119	50.6	63.2	K10112	msmX, msmK, malK, sugC, ggtA, msiK	multiple sugar transport system ATP-binding protein
SspURHD0082GL002216	B3EYN0	3.A.1.1.57	Sugar abc transporter, permease protein	Geobacillus stearothermophilus	1.84651e-51	34.1	58.7	K10118	msmF	raffinose/stachyose/melibiose transport system permease protein
SspURHD0082GL004927	Q9L0Q1	3.A.1.1.36	ABC transporter ATP-binding protein	Streptomyces coelicolor	6.5777e-146	59.4	72.4	K10112	msmX, msmK, malK, sugC, ggtA, msiK	multiple sugar transport system ATP-binding protein
SspURHD0082GL005308	O50454	3.A.1.1.31	PROBABLE SUGAR-TRANSPORT ATP-BINDING PROTEIN ABC TRANSPORTER SUGC	Mycobacterium tuberculosis	9.16943e-148	57.8	72.3	K10112	msmX, msmK, malK, sugC, ggtA, msiK	multiple sugar transport system ATP-binding protein
SspURHD0082GL005824	O50454	3.A.1.1.31	PROBABLE SUGAR-TRANSPORT ATP-BINDING PROTEIN ABC TRANSPORTER SUGC	Mycobacterium tuberculosis	4.60094e-102	48.2	64.6	K10112	msmX, msmK, malK, sugC, ggtA, msiK	multiple sugar transport system ATP-binding protein
SspURHD0082GL005825	Q9KWT9	3.A.1.1.10	AlgS	Sphingomonas sp.	1.3544e-101	44.5	64.9	K10112	msmX, msmK, malK, sugC, ggtA, msiK	multiple sugar transport system ATP-binding protein
SspURHD0082GL006003	Q72L52	3.A.1.1.25	Sugar-binding transport ATP-binding protein	Thermus thermophilus (strain HB27 / ATCC BAA-163 / DSM 7039)	5.13802e-117	53	66.5	K10112	msmX, msmK, malK, sugC, ggtA, msiK	multiple sugar transport system ATP-binding protein
SspURHD0082GL006004	Q9X9R5	3.A.1.1.23	CEBG protein	Streptomyces reticuli	1.15665e-47	35.1	57.1	K10119	msmG	raffinose/stachyose/melibiose transport system permease protein
SspURHD0082GL006005	O53484	3.A.1.1.61	Probable sugar-transport integral membrane protein ABC transporter	Mycobacterium tuberculosis (strain ATCC 25618 / H37Rv)	2.50675e-44	36.1	62.7	K10118	msmF	raffinose/stachyose/melibiose transport system permease protein
SspURHD0082GL006006	B3EYM9	3.A.1.1.57	Arabino-oligosaccharids-binding protein	Geobacillus stearothermophilus	3.29882e-14	24.3	39.6	K10117	msmE	raffinose/stachyose/melibiose transport system substrate-binding protein
SspURHD0082GL002814	P29724	3.A.1.2.10	Membrane lipoprotein tmpC precursor (Membrane protein C) (35 kDa antigen) (Lipoprotein TpN35)	Treponema pallidum	9.59233e-51	32.4	51.9	K07335	bmpA, bmpB, tmpC	basic membrane protein A and related proteins
SspURHD0082GL002815	Q8DU37	3.A.1.2.12	Putative sugar ABC transporter,ATP-binding protein	Streptococcus mutans	0	53.8	74.5	K23537	nupA	general nucleoside transport system ATP-binding protein
SspURHD0082GL002816	A2RKA6	3.A.1.2.17	Purine/cytidine ABC transporter permease protein	Lactococcus lactis subsp. cremoris (strain MG1363)	2.95042e-55	31.9	52.1	K23535	nupB	general nucleoside transport system permease protein
SspURHD0082GL002817	Q8DU39	3.A.1.2.12	Putative ABC sugar transporter, permease protein	Streptococcus mutans	1.83816e-63	40.8	59.5	K23536	nupC	general nucleoside transport system permease protein
SspURHD0082GL002540	O68456	3.A.1.2.33	D-xylose-binding protein	Thermoanaerobacter ethanolicus	1.6312e-44	34.4	47.3	K10543	xylF	D-xylose transport system substrate-binding protein
SspURHD0082GL002541	O50504	3.A.1.2.24	Probable ABC-transport system ATP binding protein	Streptomyces coelicolor (strain ATCC BAA-471 / A3(2) / M145)	4.91835e-80	54	72.4	K10545	xylG	D-xylose transport system ATP-binding protein
SspURHD0082GL002542	O50505	3.A.1.2.24	Probable ABC-type transmembrane transport protein	Streptomyces coelicolor (strain ATCC BAA-471 / A3(2) /M145)	5.56669e-76	36	57.2	K10544	xylH	D-xylose transport system permease protein
SspURHD0082GL002980	A6LW10	3.A.1.2.26	D-xylose ABC transporter, periplasmic substrate-binding protein	Clostridium beijerinckii (strain ATCC 51743 / NCIMB 8052)	1.98456e-75	39.8	57.1	K10543	xylF	D-xylose transport system substrate-binding protein
SspURHD0082GL002981	O50504	3.A.1.2.24	Probable ABC-transport system ATP binding protein	Streptomyces coelicolor (strain ATCC BAA-471 / A3(2) / M145)	1.50135e-82	57.2	74.5	K10545	xylG	D-xylose transport system ATP-binding protein
SspURHD0082GL002982	O50505	3.A.1.2.24	Probable ABC-type transmembrane transport protein	Streptomyces coelicolor (strain ATCC BAA-471 / A3(2) /M145)	2.77628e-105	44.8	66	K10544	xylH	D-xylose transport system permease protein
SspURHD0082GL003194	O50503	3.A.1.2.24	Solute-binding protein	Streptomyces coelicolor (strain ATCC BAA-471 / A3(2) / M145)	6.46988e-76	50.6	66.5	K10543	xylF	D-xylose transport system substrate-binding protein
SspURHD0082GL003196	O50504	3.A.1.2.24	Probable ABC-transport system ATP binding protein	Streptomyces coelicolor (strain ATCC BAA-471 / A3(2) / M145)	1.39214e-102	63.2	78.1	K10545	xylG	D-xylose transport system ATP-binding protein
SspURHD0082GL003197	O50505	3.A.1.2.24	Probable ABC-transport system ATP binding protein	Streptomyces coelicolor (strain ATCC BAA-471 / A3(2) / M145)	3.6128e-103	45.4	63.4	K10544	xylH	D-xylose transport system permease protein
SspURHD0082GL005818	WP_096125789.1	4.C.3.2.4	alpha/beta fold hydrolase	Pseudomonas congelans	0.0167113	25.3	36.4	K10216	dmpD, xylF	2-hydroxymuconate-semialdehyde hydrolase
SspURHD0082GL000516	P0AG82	3.A.1.7.1	Phosphate-binding protein pstS	Escherichia coli	3.36858e-56	35.8	53	K02040	pstS	phosphate transport system substrate-binding protein
SspURHD0082GL000517	AAZ57803	3.A.1.7.6	phosphate ABC transporter membrane protein 1, PhoT family	Prochlorococcus marinus str. NATL2A	4.57597e-65	36	60.1	K02037	pstC	phosphate transport system permease protein
SspURHD0082GL000518	Q7WTY6	3.A.1.7.2	PstA	Mycobacterium smegmatis	4.93481e-56	40.1	58.9	K02038	pstA	phosphate transport system permease protein
SspURHD0082GL000519	C3KCB5	3.A.1.7.3	Putative ABC transporter ATP-binding protein	Pseudomonas fluorescens (strain SBW25)	6.27489e-100	63.2	71.9	K02036	pstB	phosphate transport system ATP-binding protein
SspURHD0082GL006282	P0C560	3.A.1.7.2	Phosphate import ATP-binding protein pstB	Mycobacterium smegmatis	8.47965e-110	64.6	75.9	K02036	pstB	phosphate transport system ATP-binding protein
SspURHD0082GL006283	C3KCB6	3.A.1.7.3	Phosphate transport system permease protein	Pseudomonas fluorescens (strain SBW25)	1.91242e-62	42.1	64	K02038	pstA	phosphate transport system permease protein
SspURHD0082GL006284	AAZ57803	3.A.1.7.6	phosphate ABC transporter membrane protein 1, PhoT family	Prochlorococcus marinus str. NATL2A	1.40751e-71	38.4	63.9	K02037	pstC	phosphate transport system permease protein
SspURHD0082GL006285	P0AG82	3.A.1.7.1	Phosphate-binding protein pstS	Escherichia coli	3.80339e-79	42.9	60.9	K02040	pstS	phosphate transport system substrate-binding protein
SspURHD0082GL000044	Q8DQH7	3.A.1.4.10	ABC transporter ATP-binding protein-branched chain amino acid transport	Streptococcus pneumoniae (strain ATCC BAA-255 / R6)	1.22673e-63	49.8	66.2	K01995	livG	branched-chain amino acid transport system ATP-binding protein
SspURHD0082GL000045	Q8DQI0	3.A.1.4.10	ABC transporter membrane-spanning permease-branched chain amino acid transport	Streptococcus pneumoniae (strain ATCC BAA-255 / R6)	4.93168e-36	31.2	50.8	K01997	livH	branched-chain amino acid transport system permease protein
SspURHD0082GL000046	P21628	3.A.1.4.8	High-affinity branched-chain amino acid transport system permease protein BraE	Pseudomonas aeruginosa (strain ATCC 15692 / PAO1 / 1C / PRS 101 / LMG 12228)	1.62191e-36	30	48.2	K01998	livM	branched-chain amino acid transport system permease protein
SspURHD0082GL000175	Q8YT15	3.A.1.4.6	ATP-binding protein of branched-chain amino acid ABC transporter	Anabaena sp. (strain PCC 7120)	5.14682e-37	0	55.2	K01996	livF	branched-chain amino acid transport system ATP-binding protein
SspURHD0082GL000566	Q8DQI0	3.A.1.4.10	ABC transporter membrane-spanning permease-branched chain amino acid transport	Streptococcus pneumoniae (strain ATCC BAA-255 / R6)	1.33866e-94	49.2	69.5	K01997	livH	branched-chain amino acid transport system permease protein
SspURHD0082GL000567	P21628	3.A.1.4.8	High-affinity branched-chain amino acid transport system permease protein BraE	Pseudomonas aeruginosa (strain ATCC 15692 / PAO1 / 1C / PRS 101 / LMG 12228)	1.20824e-45	36.4	51.3	K01998	livM	branched-chain amino acid transport system permease protein
SspURHD0082GL000568	Q8DQH8	3.A.1.4.10	ABC transporter ATP-binding protein-branched chain amino acid transport	Streptococcus pneumoniae (strain ATCC BAA-255 / R6)	5.44295e-72	47.2	67.1	K01995	livG	branched-chain amino acid transport system ATP-binding protein
SspURHD0082GL000569	P22731	3.A.1.4.1	High-affinity branched-chain amino acid transport ATP-binding protein livF (LIV-I protein F)	Escherichia coli	3.19243e-73	47.8	70.3	K01996	livF	branched-chain amino acid transport system ATP-binding protein
SspURHD0082GL001479	Q9L3M3	3.A.1.4.3	Periplasmic binding protein	Rhizobium leguminosarum (biovar viciae)	2.41497e-14	24.9	38.1	K01999	livK	branched-chain amino acid transport system substrate-binding protein
SspURHD0082GL003087	P21628	3.A.1.4.8	High-affinity branched-chain amino acid transport system permease protein BraE	Pseudomonas aeruginosa (strain ATCC 15692 / PAO1 / 1C / PRS 101 / LMG 12228)	8.79759e-44	32.9	51.8	K01998	livM	branched-chain amino acid transport system permease protein
SspURHD0082GL003088	P0AEX7	3.A.1.4.1	High-affinity branched-chain amino acid transport system permease protein livH	Escherichia coli	4.58095e-48	34.3	54.1	K01997	livH	branched-chain amino acid transport system permease protein
SspURHD0082GL003089	Q8YU22	3.A.1.4.12	ATP-binding protein of branched-chain amino acid ABC transporter	Nostoc sp. (strain PCC 7120 / SAG 25.82 /UTEX 2576)	1.50524e-71	43.8	67.7	K01995	livG	branched-chain amino acid transport system ATP-binding protein
SspURHD0082GL003090	Q8DQH7	3.A.1.4.10	ABC transporter ATP-binding protein-branched chain amino acid transport	Streptococcus pneumoniae (strain ATCC BAA-255 / R6)	1.68695e-59	43.5	64.4	K01996	livF	branched-chain amino acid transport system ATP-binding protein
SspURHD0082GL003237	P21175	3.A.1.4.8	Leucine-, isoleucine-, valine-,threonine-, and alanine-binding protein	Pseudomonas aeruginosa (strain ATCC 15692 / PAO1 / 1C / PRS 101 / LMG 12228)	8.30405e-18	24.3	42	K01999	livK	branched-chain amino acid transport system substrate-binding protein
SspURHD0082GL004285	Q8DQI1	3.A.1.4.10	ABC transporter substrate-binding protein-branched chain amino acid transport	Streptococcus pneumoniae (strain ATCC BAA-255 / R6)	1.46066e-17	24.8	41.2	K01999	livK	branched-chain amino acid transport system substrate-binding protein
SspURHD0082GL004286	Q8DQI0	3.A.1.4.10	ABC transporter membrane-spanning permease-branched chain amino acid transport	Streptococcus pneumoniae (strain ATCC BAA-255 / R6)	1.13956e-65	38.3	65.1	K01997	livH	branched-chain amino acid transport system permease protein
SspURHD0082GL004287	P21628	3.A.1.4.8	High-affinity branched-chain amino acid transport system permease protein BraE	Pseudomonas aeruginosa (strain ATCC 15692 / PAO1 / 1C / PRS 101 / LMG 12228)	3.5752e-59	36.7	51.2	K01998	livM	branched-chain amino acid transport system permease protein
SspURHD0082GL004288	Q8DQH8	3.A.1.4.10	ABC transporter ATP-binding protein-branched chain amino acid transport	Streptococcus pneumoniae (strain ATCC BAA-255 / R6)	5.22353e-84	51.2	69.3	K01995	livG	branched-chain amino acid transport system ATP-binding protein
SspURHD0082GL004289	Q8DQH7	3.A.1.4.10	ABC transporter ATP-binding protein-branched chain amino acid transport	Streptococcus pneumoniae (strain ATCC BAA-255 / R6)	7.97241e-90	55.3	77	K01996	livF	branched-chain amino acid transport system ATP-binding protein
SspURHD0082GL004607	CAI09138	3.A.1.4.15	putative ABC transporter subunit	Aromatoleum aromaticum EbN1	3.1057e-19	24	39.6	K01999	livK	branched-chain amino acid transport system substrate-binding protein
SspURHD0082GL004608	CAI09139	3.A.1.4.15	putative ABC-transporter	Aromatoleum aromaticum EbN1	6.70013e-54	35.9	56.1	K01997	livH	branched-chain amino acid transport system permease protein
SspURHD0082GL004609	CAI09140	3.A.1.4.15	putative ABC-transporter	Aromatoleum aromaticum EbN1	1.4798e-36	29	51.5	K01998	livM	branched-chain amino acid transport system permease protein
SspURHD0082GL004610	CAI09141	3.A.1.4.15	putative ABC-transporter	Aromatoleum aromaticum EbN1	1.13171e-53	39.8	57.4	K01995	livG	branched-chain amino acid transport system ATP-binding protein
SspURHD0082GL004611	CAI09142	3.A.1.4.15	putative ABC-transporter	Aromatoleum aromaticum EbN1	2.16446e-57	42.8	62.7	K01996	livF	branched-chain amino acid transport system ATP-binding protein
SspURHD0082GL004632	Q92TN0	3.A.1.4.7	ABC transporter, periplasmic solute-binding protein	Rhizobium meliloti (strain 1021)	0.00201602	22.1	38.5	K01999	livK	branched-chain amino acid transport system substrate-binding protein
SspURHD0082GL004633	Q92TN3	3.A.1.4.7	ABC transporter, periplasmic solute-binding protein	Rhizobium meliloti (strain 1021)	1.48435e-41	37	53.5	K01995	livG	branched-chain amino acid transport system ATP-binding protein
SspURHD0082GL004634	P21630	3.A.1.4.8	High-affinity branched-chain amino acid transport ATP-binding protein BraG	Pseudomonas aeruginosa (strain ATCC 15692 / PAO1 / 1C / PRS 101 / LMG 12228)	9.2071e-56	42.7	63.4	K01996	livF	branched-chain amino acid transport system ATP-binding protein
SspURHD0082GL004635	CAI09139	3.A.1.4.15	putative ABC-transporter	Aromatoleum aromaticum EbN1	1.36282e-37	28.9	50.4	K01997	livH	branched-chain amino acid transport system permease protein
SspURHD0082GL004636	P22729	3.A.1.4.1	High-affinity branched-chain amino acid transport system permease protein livM (LIV-I protein M)	Escherichia coli	8.41694e-30	30	50.6	K01998	livM	branched-chain amino acid transport system permease protein
SspURHD0082GL000651	P50332	3.A.1.102.1	Nodulation ATP-binding protein I	Rhizobium galegae	1.23141e-64	40	55.3	K09695	nodI	lipooligosaccharide transport system ATP-binding protein
SspURHD0082GL000652	P50333	3.A.1.102.1	Nodulation protein J	Rhizobium galegae	1.47246e-33	28.4	49.6	K09694	nodJ	lipooligosaccharide transport system permease protein
